# Supplementary material for: Discovery and development of single-nucleotide polymorphism markers for resistance to Striga gesnerioides in cowpea (Vigna unguiculata)
Source: Front Plant Sci. 2025 Sep 25;16:1661440. doi: 10.3389/fpls.2025.1661440 (PMC12507908; doi:10.3389/fpls.2025.1661440)
Supplement: Supplementary file 2 [file Table1.xlsx]

## Sheet: Significant_SNPs_MLM_statistics
Trait	Marker	Chr	Pos	p	Log10(p)	MarkerR2	Significance Status
stgrpaMD_Y1	2_42259	11	1694467	1.4348e-14	13.8432	0.19193	Significant at Bonferroni≥5.97
stgrpaMD_Y1	2_15481	11	3505061	1.1067e-12	11.956	0.14948	Significant at Bonferroni≥5.97
stgrpaMD_Y1	2_07557	11	5161802	1.5579e-12	11.8075	0.16114	Significant at Bonferroni≥5.97
stgrpaMD_Y1	2_50655	11	8501768	5.7855e-12	11.2377	0.15279	Significant at Bonferroni≥5.97
stgrpaMD_Y1	2_27836	7	36848601	3.0122e-11	10.5211	0.14237	Significant at Bonferroni≥5.97
stgrpaMD_Y1	2_49024	11	3372240	3.3783e-11	10.4713	0.1292	Significant at Bonferroni≥5.97
stgrpaMD_Y1	2_00674	7	37450792	4.9523e-10	9.30519	0.12491	Significant at Bonferroni≥5.97
stgrpaMD_Y1	2_24995	7	37461173	4.9523e-10	9.30519	0.12491	Significant at Bonferroni≥5.97
stgrpaMD_Y1	2_14573	7	37473581	4.9523e-10	9.30519	0.12491	Significant at Bonferroni≥5.97
stgrpaMD_Y1	2_20936	7	37460519	4.9754e-10	9.30317	0.12491	Significant at Bonferroni≥5.97
stgrpaMD_Y1	2_00677	7	37454349	5.1665e-10	9.2868	0.12465	Significant at Bonferroni≥5.97
stgrpaMD_Y1	2_20935	7	37459453	5.1665e-10	9.2868	0.12465	Significant at Bonferroni≥5.97
stgrpaMD_Y1	2_01282	7	37461519	5.1665e-10	9.2868	0.12465	Significant at Bonferroni≥5.97
stgrpaMD_Y1	2_32324	2	31106855	8.3026e-10	9.08079	0.12178	Significant at Bonferroni≥5.97
stgrpaMD_Y1	2_55452	7	37486377	8.4629e-10	9.07248	0.1216	Significant at Bonferroni≥5.97
stgrpaMD_Y1	2_05051	9	39716015	8.8757e-10	9.0518	0.12131	Significant at Bonferroni≥5.97
stgrpaMD_Y1	2_29742	7	37492710	8.9193e-10	9.04967	0.12127	Significant at Bonferroni≥5.97
stgrpaMD_Y1	2_12523	7	37481066	9.1854e-10	9.0369	0.12109	Significant at Bonferroni≥5.97
stgrpaMD_Y1	2_49698	9	39713184	9.8205e-10	9.00787	0.12068	Significant at Bonferroni≥5.97
stgrpaMD_Y1	2_05050	9	39715695	9.8205e-10	9.00787	0.12068	Significant at Bonferroni≥5.97
stgrpaMD_Y1	2_03001	11	5196300	1.1901e-09	8.92442	0.10705	Significant at Bonferroni≥5.97
stgrpaMD_Y1	2_32856	9	39672750	1.1927e-09	8.92347	0.11948	Significant at Bonferroni≥5.97
stgrpaMD_Y1	2_13139	9	39701061	1.2857e-09	8.89086	0.11902	Significant at Bonferroni≥5.97
stgrpaMD_Y1	2_13138	9	39699016	1.3128e-09	8.8818	0.11889	Significant at Bonferroni≥5.97
stgrpaMD_Y1	2_40051	11	4969745	1.3961e-09	8.85508	0.1061	Significant at Bonferroni≥5.97
stgrpaMD_Y1	2_12708	11	4987524	1.3961e-09	8.85508	0.1061	Significant at Bonferroni≥5.97
stgrpaMD_Y1	2_27348	7	36833247	1.6804e-09	8.77459	0.11931	Significant at Bonferroni≥5.97
stgrpaMD_Y1	2_17423	9	43248511	1.7645e-09	8.75338	0.1171	Significant at Bonferroni≥5.97
stgrpaMD_Y1	2_12113	2	30831777	1.9234e-09	8.71593	0.11655	Significant at Bonferroni≥5.97
stgrpaMD_Y1	2_18925	2	29718001	1.9308e-09	8.71426	0.11655	Significant at Bonferroni≥5.97
stgrpaMD_Y1	2_18924	2	29718367	1.9308e-09	8.71426	0.11655	Significant at Bonferroni≥5.97
stgrpaMD_Y1	2_22778	2	29720389	2.0069e-09	8.69747	0.11631	Significant at Bonferroni≥5.97
stgrpaMD_Y1	2_48732	2	29714666	2.0122e-09	8.69633	0.11631	Significant at Bonferroni≥5.97
stgrpaMD_Y1	2_10927	7	37784177	2.0258e-09	8.6934	0.11625	Significant at Bonferroni≥5.97
stgrpaMD_Y1	2_07125	7	36833792	2.092e-09	8.67944	0.1161	Significant at Bonferroni≥5.97
stgrpaMD_Y1	2_00086	7	37416146	2.1073e-09	8.67627	0.11599	Significant at Bonferroni≥5.97
stgrpaMD_Y1	2_00084	7	37417327	2.1073e-09	8.67627	0.11599	Significant at Bonferroni≥5.97
stgrpaMD_Y1	2_50355	11	22919574	2.1265e-09	8.67233	0.13166	Significant at Bonferroni≥5.97
stgrpaMD_Y1	2_41362	7	36851486	2.1393e-09	8.66973	0.11589	Significant at Bonferroni≥5.97
stgrpaMD_Y1	2_12337	7	36863630	2.1393e-09	8.66973	0.11589	Significant at Bonferroni≥5.97
stgrpaMD_Y1	2_00087	7	37414678	2.14e-09	8.66959	0.11589	Significant at Bonferroni≥5.97
stgrpaMD_Y1	2_11088	7	37435985	2.14e-09	8.66959	0.11589	Significant at Bonferroni≥5.97
stgrpaMD_Y1	2_47218	7	36837408	2.1797e-09	8.6616	0.11769	Significant at Bonferroni≥5.97
stgrpaMD_Y1	2_20243	7	37440145	2.1907e-09	8.65942	0.11575	Significant at Bonferroni≥5.97
stgrpaMD_Y1	2_14464	9	41270428	2.2112e-09	8.65537	0.11569	Significant at Bonferroni≥5.97
stgrpaMD_Y1	2_29082	2	29708243	2.2365e-09	8.65043	0.11566	Significant at Bonferroni≥5.97
stgrpaMD_Y1	2_33280	3	40501638	2.2472e-09	8.64836	0.13031	Significant at Bonferroni≥5.97
stgrpaMD_Y1	2_12265	2	29708499	2.261e-09	8.6457	0.11555	Significant at Bonferroni≥5.97
stgrpaMD_Y1	2_26147	3	40533925	2.2653e-09	8.64487	0.1302	Significant at Bonferroni≥5.97
stgrpaMD_Y1	2_32994	2	30658858	2.2787e-09	8.64231	0.11551	Significant at Bonferroni≥5.97
stgrpaMD_Y1	2_28112	2	30660312	2.2787e-09	8.64231	0.11551	Significant at Bonferroni≥5.97
stgrpaMD_Y1	2_03356	2	29704800	2.3106e-09	8.63628	0.11553	Significant at Bonferroni≥5.97
stgrpaMD_Y1	2_05789	2	29692146	2.3484e-09	8.62923	0.11539	Significant at Bonferroni≥5.97
stgrpaMD_Y1	2_13918	2	29699137	2.3554e-09	8.62794	0.11533	Significant at Bonferroni≥5.97
stgrpaMD_Y1	2_09576	2	30351250	2.3907e-09	8.62147	0.11525	Significant at Bonferroni≥5.97
stgrpaMD_Y1	2_14290	2	30677018	2.5257e-09	8.59762	0.11487	Significant at Bonferroni≥5.97
stgrpaMD_Y1	2_14299	2	30688680	2.5257e-09	8.59762	0.11487	Significant at Bonferroni≥5.97
stgrpaMD_Y1	2_14300	2	30689576	2.5257e-09	8.59762	0.11487	Significant at Bonferroni≥5.97
stgrpaMD_Y1	2_02124	7	35848252	2.5962e-09	8.58566	0.11472	Significant at Bonferroni≥5.97
stgrpaMD_Y1	2_50680	2	30604410	2.6186e-09	8.58193	0.11465	Significant at Bonferroni≥5.97
stgrpaMD_Y1	2_50152	3	41125180	2.7087e-09	8.56724	0.11445	Significant at Bonferroni≥5.97
stgrpaMD_Y1	2_31160	7	37439539	2.7181e-09	8.56573	0.11442	Significant at Bonferroni≥5.97
stgrpaMD_Y1	2_25696	7	37747468	2.748e-09	8.56098	0.11436	Significant at Bonferroni≥5.97
stgrpaMD_Y1	1_1063	7	37731707	2.7549e-09	8.55989	0.11436	Significant at Bonferroni≥5.97
stgrpaMD_Y1	2_31970	11	22937147	2.7929e-09	8.55394	0.11426	Significant at Bonferroni≥5.97
stgrpaMD_Y1	2_25698	7	37749757	2.8512e-09	8.54497	0.11413	Significant at Bonferroni≥5.97
stgrpaMD_Y1	2_25504	2	30712355	2.8776e-09	8.54097	0.11407	Significant at Bonferroni≥5.97
stgrpaMD_Y1	2_24023	2	30710241	2.8823e-09	8.54026	0.11408	Significant at Bonferroni≥5.97
stgrpaMD_Y1	2_32429	7	36273791	2.9306e-09	8.53304	0.11396	Significant at Bonferroni≥5.97
stgrpaMD_Y1	2_02885	7	36973448	3.2183e-09	8.49237	0.11339	Significant at Bonferroni≥5.97
stgrpaMD_Y1	1_0773	7	36974009	3.2183e-09	8.49237	0.11339	Significant at Bonferroni≥5.97
stgrpaMD_Y1	2_02886	7	36974009	3.2183e-09	8.49237	0.11339	Significant at Bonferroni≥5.97
stgrpaMD_Y1	2_26074	7	37643178	3.3368e-09	8.47667	0.11317	Significant at Bonferroni≥5.97
stgrpaMD_Y1	2_10689	3	41581808	3.3464e-09	8.47542	0.11317	Significant at Bonferroni≥5.97
stgrpaMD_Y1	2_04588	5	322222	3.3494e-09	8.47503	0.11317	Significant at Bonferroni≥5.97
stgrpaMD_Y1	2_26423	5	322860	3.3494e-09	8.47503	0.11317	Significant at Bonferroni≥5.97
stgrpaMD_Y1	2_10690	3	41577832	3.4561e-09	8.46141	0.11298	Significant at Bonferroni≥5.97
stgrpaMD_Y1	2_13185	7	37631256	3.4756e-09	8.45897	0.11294	Significant at Bonferroni≥5.97
stgrpaMD_Y1	2_17240	7	37184328	3.4914e-09	8.457	0.11289	Significant at Bonferroni≥5.97
stgrpaMD_Y1	2_17241	7	37184689	3.4914e-09	8.457	0.11289	Significant at Bonferroni≥5.97
stgrpaMD_Y1	2_14245	7	37190435	3.4914e-09	8.457	0.11289	Significant at Bonferroni≥5.97
stgrpaMD_Y1	2_50521	3	42011098	3.4999e-09	8.45594	0.11288	Significant at Bonferroni≥5.97
stgrpaMD_Y1	2_10375	3	41992555	3.5227e-09	8.45312	0.11284	Significant at Bonferroni≥5.97
stgrpaMD_Y1	2_24808	2	31761543	3.5246e-09	8.45289	0.11283	Significant at Bonferroni≥5.97
stgrpaMD_Y1	2_23459	2	31765248	3.5246e-09	8.45289	0.11283	Significant at Bonferroni≥5.97
stgrpaMD_Y1	2_53504	7	36946083	3.5484e-09	8.44997	0.11279	Significant at Bonferroni≥5.97
stgrpaMD_Y1	2_40661	7	36949601	3.5484e-09	8.44997	0.11279	Significant at Bonferroni≥5.97
stgrpaMD_Y1	2_23937	7	36959577	3.5484e-09	8.44997	0.11279	Significant at Bonferroni≥5.97
stgrpaMD_Y1	2_16533	7	36963238	3.5484e-09	8.44997	0.11279	Significant at Bonferroni≥5.97
stgrpaMD_Y1	2_10355	7	36285873	3.555e-09	8.44916	0.1128	Significant at Bonferroni≥5.97
stgrpaMD_Y1	2_18955	7	38142401	3.5843e-09	8.4456	0.11273	Significant at Bonferroni≥5.97
stgrpaMD_Y1	2_21994	3	40929789	3.5893e-09	8.44499	0.11274	Significant at Bonferroni≥5.97
stgrpaMD_Y1	2_53922	7	38082355	3.6147e-09	8.44193	0.11272	Significant at Bonferroni≥5.97
stgrpaMD_Y1	2_17684	3	42266715	3.684e-09	8.43368	0.11258	Significant at Bonferroni≥5.97
stgrpaMD_Y1	2_32524	10	155269	3.6852e-09	8.43354	0.10036	Significant at Bonferroni≥5.97
stgrpaMD_Y1	2_18061	3	42257004	3.6944e-09	8.43246	0.11259	Significant at Bonferroni≥5.97
stgrpaMD_Y1	2_26280	3	36869947	3.6985e-09	8.43197	0.11259	Significant at Bonferroni≥5.97
stgrpaMD_Y1	2_53697	2	29771046	3.7097e-09	8.43066	0.11252	Significant at Bonferroni≥5.97
stgrpaMD_Y1	2_21811	2	31747012	3.7565e-09	8.42522	0.11246	Significant at Bonferroni≥5.97
stgrpaMD_Y1	2_15502	7	38086616	3.7635e-09	8.42441	0.1125	Significant at Bonferroni≥5.97
stgrpaMD_Y1	2_30987	11	22937576	3.8162e-09	8.41837	0.11235	Significant at Bonferroni≥5.97
stgrpaMD_Y1	1_1087	3	40804987	3.8535e-09	8.41414	0.11229	Significant at Bonferroni≥5.97
stgrpaMD_Y1	2_10926	7	37784845	3.868e-09	8.41251	0.11226	Significant at Bonferroni≥5.97
stgrpaMD_Y1	2_34399	2	30083796	3.8796e-09	8.41121	0.11225	Significant at Bonferroni≥5.97
stgrpaMD_Y1	2_15501	7	38086147	3.887e-09	8.41039	0.11226	Significant at Bonferroni≥5.97
stgrpaMD_Y1	2_19509	7	38428501	3.9097e-09	8.40786	0.1122	Significant at Bonferroni≥5.97
stgrpaMD_Y1	2_50719	7	37171629	3.9225e-09	8.40644	0.11218	Significant at Bonferroni≥5.97
stgrpaMD_Y1	2_29718	7	37092270	3.9339e-09	8.40518	0.11216	Significant at Bonferroni≥5.97
stgrpaMD_Y1	2_50932	7	37094842	3.9339e-09	8.40518	0.11216	Significant at Bonferroni≥5.97
stgrpaMD_Y1	2_23170	7	37100708	3.9339e-09	8.40518	0.11216	Significant at Bonferroni≥5.97
stgrpaMD_Y1	2_23169	7	37101650	3.9339e-09	8.40518	0.11216	Significant at Bonferroni≥5.97
stgrpaMD_Y1	2_15164	3	40469705	3.9463e-09	8.40381	0.11216	Significant at Bonferroni≥5.97
stgrpaMD_Y1	2_47549	7	37073513	3.9476e-09	8.40367	0.11216	Significant at Bonferroni≥5.97
stgrpaMD_Y1	2_26615	7	37079932	3.9476e-09	8.40367	0.11216	Significant at Bonferroni≥5.97
stgrpaMD_Y1	2_10146	2	29895751	3.9792e-09	8.4002	0.11211	Significant at Bonferroni≥5.97
stgrpaMD_Y1	2_21883	3	40782858	3.9822e-09	8.39988	0.11209	Significant at Bonferroni≥5.97
stgrpaMD_Y1	2_29741	7	37492122	4.0292e-09	8.39478	0.11208	Significant at Bonferroni≥5.97
stgrpaMD_Y1	2_55226	9	39932739	4.0394e-09	8.39368	0.11227	Significant at Bonferroni≥5.97
stgrpaMD_Y1	2_15163	3	40464747	4.0506e-09	8.39248	0.11202	Significant at Bonferroni≥5.97
stgrpaMD_Y1	1_0294	2	29890392	4.0516e-09	8.39237	0.11198	Significant at Bonferroni≥5.97
stgrpaMD_Y1	2_14383	3	42284453	4.0623e-09	8.39123	0.11199	Significant at Bonferroni≥5.97
stgrpaMD_Y1	2_14382	3	42285055	4.0679e-09	8.39063	0.11196	Significant at Bonferroni≥5.97
stgrpaMD_Y1	2_34151	3	42227044	4.0707e-09	8.39033	0.112	Significant at Bonferroni≥5.97
stgrpaMD_Y1	2_04586	5	324586	4.0833e-09	8.38899	0.11196	Significant at Bonferroni≥5.97
stgrpaMD_Y1	2_05210	2	29890392	4.0937e-09	8.38788	0.11196	Significant at Bonferroni≥5.97
stgrpaMD_Y1	2_04587	5	325016	4.1032e-09	8.38688	0.11193	Significant at Bonferroni≥5.97
stgrpaMD_Y1	2_52897	2	29768416	4.1084e-09	8.38633	0.11192	Significant at Bonferroni≥5.97
stgrpaMD_Y1	2_17685	3	42267565	4.1503e-09	8.38192	0.11186	Significant at Bonferroni≥5.97
stgrpaMD_Y1	2_24241	7	36906287	4.2042e-09	8.37632	0.11175	Significant at Bonferroni≥5.97
stgrpaMD_Y1	2_01668	7	37154539	4.2067e-09	8.37606	0.11175	Significant at Bonferroni≥5.97
stgrpaMD_Y1	2_06245	7	37156724	4.2067e-09	8.37606	0.11175	Significant at Bonferroni≥5.97
stgrpaMD_Y1	2_06246	7	37157377	4.2067e-09	8.37606	0.11175	Significant at Bonferroni≥5.97
stgrpaMD_Y1	2_12979	3	42215662	4.2499e-09	8.37162	0.11171	Significant at Bonferroni≥5.97
stgrpaMD_Y1	2_12980	3	42215917	4.2499e-09	8.37162	0.11171	Significant at Bonferroni≥5.97
stgrpaMD_Y1	2_25207	3	42220431	4.2499e-09	8.37162	0.11171	Significant at Bonferroni≥5.97
stgrpaMD_Y1	2_33728	3	42220293	4.2617e-09	8.37042	0.11171	Significant at Bonferroni≥5.97
stgrpaMD_Y1	2_30677	9	41119731	4.309e-09	8.36562	0.1116	Significant at Bonferroni≥5.97
stgrpaMD_Y1	2_18233	9	41122127	4.309e-09	8.36562	0.1116	Significant at Bonferroni≥5.97
stgrpaMD_Y1	2_19558	7	39551102	4.3491e-09	8.3616	0.11157	Significant at Bonferroni≥5.97
stgrpaMD_Y1	2_31994	7	35791767	4.3729e-09	8.35923	0.11151	Significant at Bonferroni≥5.97
stgrpaMD_Y1	2_34489	9	41118169	4.3854e-09	8.35799	0.11155	Significant at Bonferroni≥5.97
stgrpaMD_Y1	2_02227	3	36312108	4.406e-09	8.35596	0.11147	Significant at Bonferroni≥5.97
stgrpaMD_Y1	2_09364	3	40514715	4.417e-09	8.35487	0.11147	Significant at Bonferroni≥5.97
stgrpaMD_Y1	2_09363	3	40515011	4.417e-09	8.35487	0.11147	Significant at Bonferroni≥5.97
stgrpaMD_Y1	2_03973	3	40524184	4.4545e-09	8.3512	0.11142	Significant at Bonferroni≥5.97
stgrpaMD_Y1	2_21476	7	36914124	4.461e-09	8.35057	0.11141	Significant at Bonferroni≥5.97
stgrpaMD_Y1	2_20824	9	39776821	4.4759e-09	8.34912	0.11139	Significant at Bonferroni≥5.97
stgrpaMD_Y1	2_24889	9	39787988	4.4782e-09	8.3489	0.11139	Significant at Bonferroni≥5.97
stgrpaMD_Y1	2_10967	9	41648291	4.4997e-09	8.34682	0.11134	Significant at Bonferroni≥5.97
stgrpaMD_Y1	2_31915	9	42993287	4.5091e-09	8.34591	0.11135	Significant at Bonferroni≥5.97
stgrpaMD_Y1	2_32746	9	41547725	4.5174e-09	8.34511	0.11134	Significant at Bonferroni≥5.97
stgrpaMD_Y1	2_18976	9	41139433	4.5423e-09	8.34272	0.11128	Significant at Bonferroni≥5.97
stgrpaMD_Y1	2_24240	7	36908623	4.5545e-09	8.34156	0.1113	Significant at Bonferroni≥5.97
stgrpaMD_Y1	2_08243	9	42988492	4.6047e-09	8.3368	0.1112	Significant at Bonferroni≥5.97
stgrpaMD_Y1	2_20889	9	43013027	4.6172e-09	8.33562	0.11121	Significant at Bonferroni≥5.97
stgrpaMD_Y1	2_11394	7	37876801	4.6173e-09	8.33561	0.1112	Significant at Bonferroni≥5.97
stgrpaMD_Y1	2_08796	7	37909876	4.6173e-09	8.33561	0.1112	Significant at Bonferroni≥5.97
stgrpaMD_Y1	2_32893	9	41472221	4.6411e-09	8.33338	0.11115	Significant at Bonferroni≥5.97
stgrpaMD_Y1	2_43191	3	40586833	4.6426e-09	8.33324	0.11117	Significant at Bonferroni≥5.97
stgrpaMD_Y1	2_52954	3	40590949	4.6426e-09	8.33324	0.11117	Significant at Bonferroni≥5.97
stgrpaMD_Y1	2_17549	9	39757075	4.661e-09	8.33152	0.11115	Significant at Bonferroni≥5.97
stgrpaMD_Y1	2_15411	7	37888094	4.6613e-09	8.33149	0.11112	Significant at Bonferroni≥5.97
stgrpaMD_Y1	2_08244	9	42987640	4.6704e-09	8.33065	0.11114	Significant at Bonferroni≥5.97
stgrpaMD_Y1	2_10266	3	42243596	4.6715e-09	8.33054	0.11116	Significant at Bonferroni≥5.97
stgrpaMD_Y1	2_31265	3	42110891	4.6725e-09	8.33045	0.11113	Significant at Bonferroni≥5.97
stgrpaMD_Y1	2_17550	9	39757532	4.6746e-09	8.33026	0.11115	Significant at Bonferroni≥5.97
stgrpaMD_Y1	2_49644	9	41548804	4.6818e-09	8.32959	0.1111	Significant at Bonferroni≥5.97
stgrpaMD_Y1	2_11464	3	40831223	4.6955e-09	8.32832	0.11108	Significant at Bonferroni≥5.97
stgrpaMD_Y1	2_03531	2	29953834	4.6964e-09	8.32823	0.11108	Significant at Bonferroni≥5.97
stgrpaMD_Y1	2_40733	7	37928196	4.6964e-09	8.32823	0.11108	Significant at Bonferroni≥5.97
stgrpaMD_Y1	2_23466	3	40609023	4.702e-09	8.32772	0.11109	Significant at Bonferroni≥5.97
stgrpaMD_Y1	2_01053	2	29395026	4.7233e-09	8.32575	0.11287	Significant at Bonferroni≥5.97
stgrpaMD_Y1	2_34133	3	42239757	4.7313e-09	8.32502	0.11107	Significant at Bonferroni≥5.97
stgrpaMD_Y1	2_50311	9	42922954	4.7453e-09	8.32374	0.11104	Significant at Bonferroni≥5.97
stgrpaMD_Y1	2_10377	3	37005714	4.7729e-09	8.32122	0.11098	Significant at Bonferroni≥5.97
stgrpaMD_Y1	1_0679	7	35781861	4.7884e-09	8.31981	0.11096	Significant at Bonferroni≥5.97
stgrpaMD_Y1	2_46343	3	40812136	4.7995e-09	8.3188	0.11095	Significant at Bonferroni≥5.97
stgrpaMD_Y1	2_23046	3	40815618	4.7995e-09	8.3188	0.11095	Significant at Bonferroni≥5.97
stgrpaMD_Y1	2_06259	9	39827114	4.8007e-09	8.3187	0.11094	Significant at Bonferroni≥5.97
stgrpaMD_Y1	2_03756	7	37396022	4.8039e-09	8.31841	0.11094	Significant at Bonferroni≥5.97
stgrpaMD_Y1	1_0831	3	37434523	4.8293e-09	8.31612	0.11096	Significant at Bonferroni≥5.97
stgrpaMD_Y1	2_09626	3	37434523	4.8293e-09	8.31612	0.11096	Significant at Bonferroni≥5.97
stgrpaMD_Y1	2_16267	7	37941782	4.8403e-09	8.31513	0.11089	Significant at Bonferroni≥5.97
stgrpaMD_Y1	2_09627	3	37436659	4.8436e-09	8.31483	0.11094	Significant at Bonferroni≥5.97
stgrpaMD_Y1	2_23047	3	40814692	4.8449e-09	8.31472	0.11091	Significant at Bonferroni≥5.97
stgrpaMD_Y1	2_02317	7	37988047	4.8482e-09	8.31442	0.11088	Significant at Bonferroni≥5.97
stgrpaMD_Y1	2_11002	7	37968994	4.8489e-09	8.31436	0.11088	Significant at Bonferroni≥5.97
stgrpaMD_Y1	2_24294	7	35793391	4.8575e-09	8.31359	0.11087	Significant at Bonferroni≥5.97
stgrpaMD_Y1	2_22644	7	37960474	4.8815e-09	8.31145	0.11084	Significant at Bonferroni≥5.97
stgrpaMD_Y1	1_1456	7	37961615	4.8829e-09	8.31132	0.11084	Significant at Bonferroni≥5.97
stgrpaMD_Y1	2_31930	9	43005485	4.8841e-09	8.31122	0.11088	Significant at Bonferroni≥5.97
stgrpaMD_Y1	2_06211	7	39476435	4.8866e-09	8.31099	0.11084	Significant at Bonferroni≥5.97
stgrpaMD_Y1	2_18098	3	36974517	4.9174e-09	8.30826	0.1108	Significant at Bonferroni≥5.97
stgrpaMD_Y1	2_32653	9	41564936	4.9174e-09	8.30826	0.11082	Significant at Bonferroni≥5.97
stgrpaMD_Y1	2_05379	9	41564957	4.9174e-09	8.30826	0.11082	Significant at Bonferroni≥5.97
stgrpaMD_Y1	2_54749	9	39906083	4.9187e-09	8.30815	0.1108	Significant at Bonferroni≥5.97
stgrpaMD_Y1	2_55329	11	5285143	4.9237e-09	8.30771	0.09893	Significant at Bonferroni≥5.97
stgrpaMD_Y1	2_01780	3	37207592	4.925e-09	8.30759	0.11081	Significant at Bonferroni≥5.97
stgrpaMD_Y1	2_18097	3	36970684	4.9306e-09	8.3071	0.1108	Significant at Bonferroni≥5.97
stgrpaMD_Y1	2_51359	3	36908601	4.9426e-09	8.30604	0.11078	Significant at Bonferroni≥5.97
stgrpaMD_Y1	2_21427	3	40806074	4.9469e-09	8.30567	0.11079	Significant at Bonferroni≥5.97
stgrpaMD_Y1	2_19622	11	22938162	4.9495e-09	8.30544	0.11076	Significant at Bonferroni≥5.97
stgrpaMD_Y1	2_53353	11	22945684	4.9495e-09	8.30544	0.11076	Significant at Bonferroni≥5.97
stgrpaMD_Y1	2_51745	3	36976567	4.9584e-09	8.30466	0.11075	Significant at Bonferroni≥5.97
stgrpaMD_Y1	2_02122	7	35850547	4.9649e-09	8.30409	0.11074	Significant at Bonferroni≥5.97
stgrpaMD_Y1	2_22014	7	35838080	4.9677e-09	8.30384	0.11073	Significant at Bonferroni≥5.97
stgrpaMD_Y1	2_00923	3	36386461	4.9795e-09	8.30281	0.11074	Significant at Bonferroni≥5.97
stgrpaMD_Y1	2_53279	3	36403109	4.9795e-09	8.30281	0.11074	Significant at Bonferroni≥5.97
stgrpaMD_Y1	2_43543	3	41573593	4.98e-09	8.30277	0.1127	Significant at Bonferroni≥5.97
stgrpaMD_Y1	2_03626	9	39879179	4.9856e-09	8.30228	0.11073	Significant at Bonferroni≥5.97
stgrpaMD_Y1	2_31052	3	41599246	5.0063e-09	8.30048	0.11267	Significant at Bonferroni≥5.97
stgrpaMD_Y1	2_01779	3	37208429	5.0159e-09	8.29965	0.11068	Significant at Bonferroni≥5.97
stgrpaMD_Y1	2_34425	9	39867915	5.0186e-09	8.29942	0.11067	Significant at Bonferroni≥5.97
stgrpaMD_Y1	2_05468	9	39858047	5.0281e-09	8.2986	0.11068	Significant at Bonferroni≥5.97
stgrpaMD_Y1	2_03970	3	40534645	5.0304e-09	8.2984	0.11068	Significant at Bonferroni≥5.97
stgrpaMD_Y1	2_03971	3	40536774	5.0304e-09	8.2984	0.11068	Significant at Bonferroni≥5.97
stgrpaMD_Y1	2_22071	7	39277456	5.0428e-09	8.29733	0.11067	Significant at Bonferroni≥5.97
stgrpaMD_Y1	2_11463	3	40827244	5.048e-09	8.29688	0.11065	Significant at Bonferroni≥5.97
stgrpaMD_Y1	2_04431	9	39249901	5.0496e-09	8.29674	0.11066	Significant at Bonferroni≥5.97
stgrpaMD_Y1	2_33398	9	39256819	5.0496e-09	8.29674	0.11066	Significant at Bonferroni≥5.97
stgrpaMD_Y1	2_52801	9	39259800	5.0496e-09	8.29674	0.11066	Significant at Bonferroni≥5.97
stgrpaMD_Y1	2_27998	9	39261737	5.0496e-09	8.29674	0.11066	Significant at Bonferroni≥5.97
stgrpaMD_Y1	2_08921	9	39268502	5.0496e-09	8.29674	0.11066	Significant at Bonferroni≥5.97
stgrpaMD_Y1	2_08922	9	39269336	5.0496e-09	8.29674	0.11066	Significant at Bonferroni≥5.97
stgrpaMD_Y1	2_46154	3	36338601	5.0516e-09	8.29657	0.11063	Significant at Bonferroni≥5.97
stgrpaMD_Y1	2_18641	3	41385292	5.057e-09	8.29611	0.11063	Significant at Bonferroni≥5.97
stgrpaMD_Y1	2_11974	7	37112148	5.0571e-09	8.2961	0.11065	Significant at Bonferroni≥5.97
stgrpaMD_Y1	2_33795	3	41219857	5.0593e-09	8.29591	0.11062	Significant at Bonferroni≥5.97
stgrpaMD_Y1	2_04430	9	39249591	5.0615e-09	8.29572	0.11066	Significant at Bonferroni≥5.97
stgrpaMD_Y1	2_25488	9	41134726	5.0709e-09	8.29491	0.11061	Significant at Bonferroni≥5.97
stgrpaMD_Y1	2_02341	9	41135246	5.0709e-09	8.29491	0.11061	Significant at Bonferroni≥5.97
stgrpaMD_Y1	2_06948	7	35813378	5.0736e-09	8.29468	0.11061	Significant at Bonferroni≥5.97
stgrpaMD_Y1	2_25719	3	41207252	5.0755e-09	8.29452	0.11063	Significant at Bonferroni≥5.97
stgrpaMD_Y1	2_30281	9	39870435	5.0768e-09	8.29441	0.11063	Significant at Bonferroni≥5.97
stgrpaMD_Y1	2_15580	3	40407648	5.0812e-09	8.29403	0.1106	Significant at Bonferroni≥5.97
stgrpaMD_Y1	2_26778	9	39863401	5.0834e-09	8.29385	0.11062	Significant at Bonferroni≥5.97
stgrpaMD_Y1	2_12319	9	39447945	5.0867e-09	8.29356	0.11063	Significant at Bonferroni≥5.97
stgrpaMD_Y1	2_12317	9	39451195	5.0867e-09	8.29356	0.11063	Significant at Bonferroni≥5.97
stgrpaMD_Y1	2_20757	9	39440881	5.0873e-09	8.29351	0.11061	Significant at Bonferroni≥5.97
stgrpaMD_Y1	2_32278	9	39441020	5.0873e-09	8.29351	0.11061	Significant at Bonferroni≥5.97
stgrpaMD_Y1	2_12316	9	39450160	5.0943e-09	8.29292	0.11062	Significant at Bonferroni≥5.97
stgrpaMD_Y1	2_11917	9	41291914	5.0981e-09	8.29259	0.11058	Significant at Bonferroni≥5.97
stgrpaMD_Y1	2_03717	3	36122257	5.0986e-09	8.29255	0.11058	Significant at Bonferroni≥5.97
stgrpaMD_Y1	2_19459	7	36995019	5.1068e-09	8.29185	0.11057	Significant at Bonferroni≥5.97
stgrpaMD_Y1	2_15835	9	43398127	5.1079e-09	8.29176	0.11056	Significant at Bonferroni≥5.97
stgrpaMD_Y1	2_50361	7	37611105	5.1105e-09	8.29154	0.11056	Significant at Bonferroni≥5.97
stgrpaMD_Y1	2_03163	7	37615690	5.1105e-09	8.29154	0.11056	Significant at Bonferroni≥5.97
stgrpaMD_Y1	2_03164	7	37615778	5.1105e-09	8.29154	0.11056	Significant at Bonferroni≥5.97
stgrpaMD_Y1	2_23467	3	40607759	5.1121e-09	8.2914	0.11058	Significant at Bonferroni≥5.97
stgrpaMD_Y1	2_05643	9	41247766	5.1123e-09	8.29138	0.11056	Significant at Bonferroni≥5.97
stgrpaMD_Y1	2_23266	7	38118029	5.1125e-09	8.29137	0.11058	Significant at Bonferroni≥5.97
stgrpaMD_Y1	2_54832	7	38121357	5.1125e-09	8.29137	0.11058	Significant at Bonferroni≥5.97
stgrpaMD_Y1	2_02859	9	39412178	5.1143e-09	8.29121	0.11058	Significant at Bonferroni≥5.97
stgrpaMD_Y1	2_22773	2	29729920	5.1144e-09	8.29121	0.11056	Significant at Bonferroni≥5.97
stgrpaMD_Y1	2_15830	3	40711670	5.1146e-09	8.29119	0.11056	Significant at Bonferroni≥5.97
stgrpaMD_Y1	2_21292	3	42191699	5.1177e-09	8.29093	0.11058	Significant at Bonferroni≥5.97
stgrpaMD_Y1	2_02917	3	41213480	5.1189e-09	8.29082	0.11055	Significant at Bonferroni≥5.97
stgrpaMD_Y1	2_18350	7	38100144	5.1193e-09	8.29079	0.11057	Significant at Bonferroni≥5.97
stgrpaMD_Y1	2_07875	9	39401418	5.1193e-09	8.29079	0.11057	Significant at Bonferroni≥5.97
stgrpaMD_Y1	2_07874	9	39396967	5.1196e-09	8.29076	0.11057	Significant at Bonferroni≥5.97
stgrpaMD_Y1	2_11850	3	36170404	5.1202e-09	8.29071	0.11055	Significant at Bonferroni≥5.97
stgrpaMD_Y1	2_11849	3	36171178	5.1202e-09	8.29071	0.11055	Significant at Bonferroni≥5.97
stgrpaMD_Y1	2_43140	3	40374671	5.1202e-09	8.29071	0.11055	Significant at Bonferroni≥5.97
stgrpaMD_Y1	2_47564	3	40381975	5.1202e-09	8.29071	0.11055	Significant at Bonferroni≥5.97
stgrpaMD_Y1	2_23426	3	40386980	5.1202e-09	8.29071	0.11055	Significant at Bonferroni≥5.97
stgrpaMD_Y1	2_22774	2	29729239	5.1208e-09	8.29066	0.11055	Significant at Bonferroni≥5.97
stgrpaMD_Y1	2_28471	3	41991903	5.1217e-09	8.29059	0.11055	Significant at Bonferroni≥5.97
stgrpaMD_Y1	2_50145	7	37601982	5.1219e-09	8.29057	0.11055	Significant at Bonferroni≥5.97
stgrpaMD_Y1	2_30561	7	38776998	5.1221e-09	8.29055	0.11055	Significant at Bonferroni≥5.97
stgrpaMD_Y1	2_30360	2	31514861	5.1223e-09	8.29053	0.11055	Significant at Bonferroni≥5.97
stgrpaMD_Y1	2_01766	9	39383095	5.1224e-09	8.29053	0.11059	Significant at Bonferroni≥5.97
stgrpaMD_Y1	2_27997	9	39261126	5.1269e-09	8.29015	0.11061	Significant at Bonferroni≥5.97
stgrpaMD_Y1	2_21291	3	42192453	5.1284e-09	8.29002	0.11058	Significant at Bonferroni≥5.97
stgrpaMD_Y1	2_18351	7	38099882	5.1302e-09	8.28987	0.11058	Significant at Bonferroni≥5.97
stgrpaMD_Y1	2_28335	3	42194514	5.1317e-09	8.28974	0.11058	Significant at Bonferroni≥5.97
stgrpaMD_Y1	2_12318	9	39446039	5.153e-09	8.28794	0.11056	Significant at Bonferroni≥5.97
stgrpaMD_Y1	2_23267	7	38118317	5.1866e-09	8.28512	0.1105	Significant at Bonferroni≥5.97
stgrpaMD_Y1	2_17728	7	38106355	5.1894e-09	8.28488	0.11052	Significant at Bonferroni≥5.97
stgrpaMD_Y1	2_20985	9	39436877	5.1939e-09	8.28451	0.11052	Significant at Bonferroni≥5.97
stgrpaMD_Y1	2_17245	9	39360350	5.2879e-09	8.27672	0.11044	Significant at Bonferroni≥5.97
stgrpaMD_Y1	1_0317	7	37600378	5.2906e-09	8.2765	0.11045	Significant at Bonferroni≥5.97
stgrpaMD_Y1	2_47429	9	41202672	5.3056e-09	8.27527	0.11038	Significant at Bonferroni≥5.97
stgrpaMD_Y1	2_52817	3	40447261	5.6778e-09	8.24582	0.1103	Significant at Bonferroni≥5.97
stgrpaMD_Y1	2_54197	3	41237979	6.4117e-09	8.19303	0.10969	Significant at Bonferroni≥5.97
stgrpaMD_Y1	2_49009	7	37052118	7.5318e-09	8.1231	0.10924	Significant at Bonferroni≥5.97
stgrpaMD_Y1	2_45738	3	36349997	9.246e-09	8.03405	0.10777	Significant at Bonferroni≥5.97
stgrpaMD_Y1	2_49812	3	40510390	9.6951e-09	8.01345	0.1318	Significant at Bonferroni≥5.97
stgrpaMD_Y1	2_41052	7	35840949	1.0443e-08	7.98117	0.12846	Significant at Bonferroni≥5.97
stgrpaMD_Y1	2_41554	7	37070412	1.5742e-08	7.80294	0.16244	Significant at Bonferroni≥5.97
stgrpaMJB_Y2	2_06210	7	39475045	3.1987e-08	7.49503	0.09698	Significant at Bonferroni≥5.97
stgrpaMJB_Y2	2_06212	7	39476832	3.1987e-08	7.49503	0.09698	Significant at Bonferroni≥5.97
stgrpaMJB_Y1	2_06210	7	39475045	3.3233e-08	7.47843	0.09715	Significant at Bonferroni≥5.97
stgrpaMJB_Y1	2_06212	7	39476832	3.3233e-08	7.47843	0.09715	Significant at Bonferroni≥5.97
stgrpaMD_Y1	2_33222	11	3563385	3.4562e-08	7.4614	0.08727	Significant at Bonferroni≥5.97
stgrpaMD_Y1	2_03911	11	2220418	1.4885e-07	6.82725	0.07885	Significant at Bonferroni≥5.97
stgrpaMD_Y1	2_15482	11	3504775	1.8115e-07	6.74196	0.07771	Significant at Bonferroni≥5.97
stgrpaMD_Y1	2_16516	7	38139715	2.237e-07	6.65033	0.08775	Significant at Bonferroni≥5.97
stgrpaMD_Y1	2_27954	7	38174186	2.2941e-07	6.63939	0.08759	Significant at Bonferroni≥5.97
stgrpaMD_Y1	2_27953	7	38173707	2.5116e-07	6.60005	0.08705	Significant at Bonferroni≥5.97
stgrpaMD_Y1	2_00545	11	2529916	4.9334e-07	6.30685	0.07202	Significant at Bonferroni≥5.97
stgrpaMD_Y1	2_20785	11	2989013	5.2273e-07	6.28172	0.07166	Significant at Bonferroni≥5.97
stgrpaMD_Y1	2_03675	11	2995071	5.2273e-07	6.28172	0.07166	Significant at Bonferroni≥5.97
stgrpaMD_Y1	2_32581	11	2995363	5.2273e-07	6.28172	0.07166	Significant at Bonferroni≥5.97
stgrpaMD_Y1	2_24219	11	3304555	5.2403e-07	6.28064	0.07165	Significant at Bonferroni≥5.97
stgrpaMD_Y1	2_10707	11	5301729	5.9992e-07	6.22191	0.07088	Significant at Bonferroni≥5.97
stgrpaMD_Y1	2_46726	10	127496	6.4799e-07	6.18843	0.07044	Significant at Bonferroni≥5.97
stgrpaMD_Y1	2_18146	7	38163066	7.5579e-07	6.1216	0.08048	Significant at Bonferroni≥5.97
stgrpaMD_Y1	2_51239	11	3323291	7.9926e-07	6.09731	0.08014	Significant at Bonferroni≥5.97
stgrpaMD_Y1	2_32423	7	38173169	1.0765e-06	5.96799	0.07837	Significant at Bonferroni≥5.97
stgrpaMD_Y1	2_06414	10	316189	1.1463e-06	5.9407	0.06721	Significant at Bonferroni≥5.97
stgrpaMD_Y1	2_32116	11	1854903	1.2208e-06	5.91336	0.06695	Significant at Bonferroni≥5.97
stgrpaMD_Y1	2_29208	7	37764142	1.4016e-06	5.85338	0.07681	Significant at FDR≥3.97
stgrpaMD_Y1	2_17424	7	37777557	1.4348e-06	5.84321	0.07667	Significant at FDR≥3.97
stgrpaMD_Y1	2_09376	7	37801793	1.6173e-06	5.79121	0.07596	Significant at FDR≥3.97
stgrpaMJB_Y1	2_32524	10	155269	1.7191e-06	5.7647	0.06359	Significant at FDR≥3.97
stgrpaMD_Y1	2_29299	7	38247840	2.0941e-06	5.679	0.07619	Significant at FDR≥3.97
stgrpaMJB_Y2	2_22233	7	40257665	2.2738e-06	5.64325	0.07215	Significant at FDR≥3.97
stgrpaMJB_Y1	2_22233	7	40257665	2.301e-06	5.63808	0.07236	Significant at FDR≥3.97
stgrpaMD_Y1	2_05736	7	37537786	2.5372e-06	5.59565	0.0733	Significant at FDR≥3.97
stgrpaMD_Y1	1_1432	7	37515406	3.2628e-06	5.48641	0.07182	Significant at FDR≥3.97
stgrpaMD_Y1	2_12090	7	37515406	3.2628e-06	5.48641	0.07182	Significant at FDR≥3.97
stgrpaMD_Y1	2_32924	7	37515967	3.2628e-06	5.48641	0.07182	Significant at FDR≥3.97
stgrpaMJB_Y2	2_20299	7	40254649	3.3159e-06	5.4794	0.06998	Significant at FDR≥3.97
stgrpaMD_Y1	2_23604	7	38257004	3.3388e-06	5.47641	0.0717	Significant at FDR≥3.97
stgrpaMJB_Y1	2_20299	7	40254649	3.3704e-06	5.47232	0.07016	Significant at FDR≥3.97
stgrpaMD_Y1	2_02948	9	43088222	3.551e-06	5.44965	0.07132	Significant at FDR≥3.97
stgrpaMJB_Y2	2_11113	7	40220409	3.5975e-06	5.444	0.06959	Significant at FDR≥3.97
stgrpaMJB_Y1	2_11113	7	40220409	3.6334e-06	5.43969	0.06982	Significant at FDR≥3.97
stgrpaMD_Y1	2_10280	7	37692899	3.8887e-06	5.4102	0.0708	Significant at FDR≥3.97
stgrpaMD_Y1	2_21110	7	37689905	4.2255e-06	5.37412	0.07032	Significant at FDR≥3.97
stgrpaMD_Y1	2_39307	7	37704084	4.2407e-06	5.37256	0.07029	Significant at FDR≥3.97
stgrpaMJB_Y2	2_27836	7	36848601	4.4248e-06	5.35411	0.06832	Significant at FDR≥3.97
stgrpaMD_Y1	2_31004	7	40001260	4.4379e-06	5.35282	0.07016	Significant at FDR≥3.97
stgrpaMD_Y1	2_10706	11	5303133	4.6005e-06	5.33719	0.05943	Significant at FDR≥3.97
stgrpaMJB_Y2	2_32524	10	155269	4.6538e-06	5.33219	0.0579	Significant at FDR≥3.97
stgrpaMJB_Y1	2_02218	7	39869301	4.6676e-06	5.33091	0.06828	Significant at FDR≥3.97
stgrpaMD_Y1	2_02800	7	36186222	4.6709e-06	5.3306	0.07	Significant at FDR≥3.97
stgrpaMJB_Y2	2_02218	7	39869301	4.7225e-06	5.32583	0.06795	Significant at FDR≥3.97
stgrpaMD_Y1	2_26684	10	37148627	4.783e-06	5.3203	0.06961	Significant at FDR≥3.97
strgscoreMD_Y1	2_22940	8	35486029	4.8708e-06	5.3124	0.05968	Significant at FDR≥3.97
stgrpaMD_Y1	2_05738	7	37528182	4.8849e-06	5.31114	0.06945	Significant at FDR≥3.97
stgrpaMD_Y1	2_26856	7	37529178	4.8849e-06	5.31114	0.06945	Significant at FDR≥3.97
stgrpaMD_Y1	2_19971	7	37557745	4.8849e-06	5.31114	0.06945	Significant at FDR≥3.97
stgrpaMD_Y1	2_19972	7	37558036	4.8849e-06	5.31114	0.06945	Significant at FDR≥3.97
stgrpaMD_Y1	2_28705	7	37710456	4.9729e-06	5.30339	0.06934	Significant at FDR≥3.97
stgrpaMD_Y1	1_1006	7	40088214	4.9934e-06	5.3016	0.06932	Significant at FDR≥3.97
stgrpaMD_Y1	2_32594	7	40057439	5.0789e-06	5.29423	0.06922	Significant at FDR≥3.97
stgrpaMJB_Y2	2_28992	4	39774763	5.0796e-06	5.29417	0.06754	Significant at FDR≥3.97
stgrpaMD_Y1	1_0297	7	40024055	5.2215e-06	5.2822	0.06906	Significant at FDR≥3.97
stgrpaMD_Y1	2_13767	7	40039732	5.3484e-06	5.27178	0.06892	Significant at FDR≥3.97
stgrpaMJB_Y1	2_27836	7	36848601	5.4693e-06	5.26207	0.06737	Significant at FDR≥3.97
stgrpaMD_Y1	2_18944	7	40135991	5.6304e-06	5.24946	0.06861	Significant at FDR≥3.97
strgscoreMD_Y1	2_22941	8	35485768	5.7501e-06	5.24032	0.05873	Significant at FDR≥3.97
stgrpaMD_Y1	2_15240	7	40097861	5.7788e-06	5.23816	0.06846	Significant at FDR≥3.97
stgrpaMD_Y1	2_12506	11	2748235	5.9082e-06	5.22854	0.05801	Significant at FDR≥3.97
stgrpaMJB_Y1	2_18945	7	40136468	6.0637e-06	5.21726	0.06678	Significant at FDR≥3.97
stgrpaMJB_Y1	2_05217	7	40196190	6.0637e-06	5.21726	0.06678	Significant at FDR≥3.97
stgrpaMJB_Y2	2_18945	7	40136468	6.1332e-06	5.21231	0.06645	Significant at FDR≥3.97
stgrpaMJB_Y2	2_05217	7	40196190	6.1332e-06	5.21231	0.06645	Significant at FDR≥3.97
stgrpaMJB_Y1	2_28992	4	39774763	6.1413e-06	5.21174	0.06671	Significant at FDR≥3.97
stgrpaMD_Y1	2_32184	7	38245196	6.3135e-06	5.19973	0.06796	Significant at FDR≥3.97
stgrpaMD_Y1	2_18419	7	38245405	6.3773e-06	5.19536	0.06789	Significant at FDR≥3.97
stgrpaMD_Y1	2_23605	7	38254701	6.4312e-06	5.19171	0.06785	Significant at FDR≥3.97
stgrpaMD_Y1	2_17399	7	40144654	6.6725e-06	5.17571	0.06762	Significant at FDR≥3.97
stgrpaMD_Y1	2_12091	7	37516243	6.6806e-06	5.17518	0.06761	Significant at FDR≥3.97
stgrpaMD_Y1	2_29040	7	37516569	6.6806e-06	5.17518	0.06761	Significant at FDR≥3.97
stgrpaMD_Y1	2_11033	7	37701308	6.7569e-06	5.17025	0.06754	Significant at FDR≥3.97
stgrpaMD_Y1	2_33352	7	37647024	6.7677e-06	5.16956	0.06753	Significant at FDR≥3.97
stgrpaMD_Y1	2_43310	7	37652562	6.7677e-06	5.16956	0.06753	Significant at FDR≥3.97
stgrpaMD_Y1	2_51206	7	37656612	6.7677e-06	5.16956	0.06753	Significant at FDR≥3.97
stgrpaMD_Y1	2_13826	7	37657748	6.7677e-06	5.16956	0.06753	Significant at FDR≥3.97
stgrpaMD_Y1	2_51213	7	37667501	6.7677e-06	5.16956	0.06753	Significant at FDR≥3.97
stgrpaMD_Y1	2_20902	7	37672415	6.7677e-06	5.16956	0.06753	Significant at FDR≥3.97
stgrpaMD_Y1	2_20901	7	37673522	6.7677e-06	5.16956	0.06753	Significant at FDR≥3.97
stgrpaMD_Y1	2_26251	7	37675342	6.7677e-06	5.16956	0.06753	Significant at FDR≥3.97
stgrpaMD_Y1	2_04225	7	37675957	6.7677e-06	5.16956	0.06753	Significant at FDR≥3.97
stgrpaMD_Y1	2_04223	7	37678347	6.7677e-06	5.16956	0.06753	Significant at FDR≥3.97
stgrpaMD_Y1	2_04224	7	37680777	6.7677e-06	5.16956	0.06753	Significant at FDR≥3.97
stgrpaMD_Y1	2_21109	7	37689256	6.7677e-06	5.16956	0.06753	Significant at FDR≥3.97
stgrpaMD_Y1	2_10281	7	37692079	6.7677e-06	5.16956	0.06753	Significant at FDR≥3.97
stgrpaMD_Y1	2_30313	7	40123273	6.7969e-06	5.16769	0.06751	Significant at FDR≥3.97
stgrpaMJB_Y2	2_14964	7	40129467	6.8223e-06	5.16607	0.06584	Significant at FDR≥3.97
stgrpaMJB_Y1	2_14964	7	40129467	6.829e-06	5.16564	0.0661	Significant at FDR≥3.97
stgrpaMJB_Y1	2_06351	7	39636187	6.8694e-06	5.16308	0.06612	Significant at FDR≥3.97
stgrpaMJB_Y2	2_06351	7	39636187	7.0799e-06	5.14997	0.06568	Significant at FDR≥3.97
stgrpaMD_Y1	2_05219	7	40210680	7.9129e-06	5.10166	0.06844	Significant at FDR≥3.97
stgrpaMD_Y1	1_1379	7	37636894	7.9885e-06	5.09753	0.06656	Significant at FDR≥3.97
stgrpaMD_Y1	2_06204	11	2287962	8.1527e-06	5.0887	0.05622	Significant at FDR≥3.97
stgrpaMD_Y1	2_25436	7	39868434	8.2685e-06	5.08257	0.06641	Significant at FDR≥3.97
stgrpaMD_Y1	2_07653	7	36165959	8.6824e-06	5.06136	0.06609	Significant at FDR≥3.97
stgrpaMD_Y1	2_03699	7	38415189	9.0119e-06	5.04518	0.06587	Significant at FDR≥3.97
strgscore_COMB	2_13495	5	14333949	9.0895e-06	5.04146	0.05553	Significant at FDR≥3.97
stgrpaMD_Y1	2_32986	7	37631248	9.2091e-06	5.03578	0.06573	Significant at FDR≥3.97
stgrpaMD_Y1	2_26674	7	40211334	9.2923e-06	5.03188	0.06747	Significant at FDR≥3.97
strgscoreMD_Y1	2_19538	5	9351749	9.3504e-06	5.02917	0.056	Significant at FDR≥3.97
stgrpaMD_Y1	2_11220	7	37550049	9.441e-06	5.02498	0.06558	Significant at FDR≥3.97
stgrpaMD_Y1	2_40928	7	37552721	9.441e-06	5.02498	0.06558	Significant at FDR≥3.97
stgrpaMD_Y1	2_12147	7	37618669	9.5308e-06	5.02087	0.06553	Significant at FDR≥3.97
stgrpaMD_Y1	2_12148	7	37618986	9.5308e-06	5.02087	0.06553	Significant at FDR≥3.97
stgrpaMJB_Y2	2_16605	7	40121983	9.5851e-06	5.0184	0.0639	Significant at FDR≥3.97
stgrpaMD_Y1	2_48252	7	37628610	9.6119e-06	5.01719	0.06548	Significant at FDR≥3.97
stgrpaMJB_Y1	2_16605	7	40121983	9.6384e-06	5.016	0.06412	Significant at FDR≥3.97
stgrpaMJB_Y2	2_25894	4	39757606	9.898e-06	5.00445	0.06372	Significant at FDR≥3.97
stgrpaMD_Y1	2_31325	7	40034623	9.8995e-06	5.00439	0.06531	Significant at FDR≥3.97
stgrpaMD_Y1	2_17092	7	40029084	9.9358e-06	5.0028	0.06529	Significant at FDR≥3.97
stgrpaMD_Y1	2_17093	7	40030624	9.9729e-06	5.00118	0.06526	Significant at FDR≥3.97
stgrpaMD_Y1	2_33758	11	1835034	1.0001e-05	4.99996	0.05513	Significant at FDR≥3.97
stgrpaMD_Y1	2_28739	7	23426186	1.0192e-05	4.99174	0.05517	Significant at FDR≥3.97
stgrpaMD_Y1	2_33989	7	37838323	1.0357e-05	4.98477	0.07321	Significant at FDR≥3.97
stgrpaMD_Y1	2_52878	7	38428168	1.0888e-05	4.96305	0.06476	Significant at FDR≥3.97
stgrpaMD_Y1	2_33483	7	36915118	1.1202e-05	4.9507	0.06458	Significant at FDR≥3.97
stgrpaMD_Y1	2_48400	7	38444321	1.1325e-05	4.94596	0.06455	Significant at FDR≥3.97
stgrpaMJB_Y1	2_25894	4	39757606	1.1576e-05	4.93644	0.06308	Significant at FDR≥3.97
stgrpaMD_Y1	2_19796	7	36928190	1.2033e-05	4.91963	0.06416	Significant at FDR≥3.97
stgrpaMD_Y1	2_28712	7	36932838	1.2033e-05	4.91963	0.06416	Significant at FDR≥3.97
stgrpaMD_Y1	2_11042	7	36935554	1.2033e-05	4.91963	0.06416	Significant at FDR≥3.97
stgrpaMJB_Y2	2_41007	4	39707863	1.2092e-05	4.9175	0.06257	Significant at FDR≥3.97
stgrpaMD_Y1	1_0885	7	36906036	1.2304e-05	4.90995	0.06403	Significant at FDR≥3.97
stgrpaMD_Y1	2_07674	7	36220322	1.2561e-05	4.90098	0.06392	Significant at FDR≥3.97
stgrpaMD_Y1	2_17400	7	40144258	1.2686e-05	4.89668	0.06386	Significant at FDR≥3.97
stgrpaMD_Y1	2_26799	7	37139737	1.3204e-05	4.87929	0.06362	Significant at FDR≥3.97
stgrpaMD_Y1	2_11043	7	36934539	1.3508e-05	4.86941	0.06349	Significant at FDR≥3.97
stgrpaMD_Y1	2_13523	7	37097041	1.3937e-05	4.85583	0.06331	Significant at FDR≥3.97
stgrpaMD_Y1	2_29460	7	37098083	1.3937e-05	4.85583	0.06331	Significant at FDR≥3.97
stgrpaMD_Y1	2_02735	7	36245747	1.4065e-05	4.85186	0.06326	Significant at FDR≥3.97
stgrpaMD_Y1	2_13288	7	37357425	1.4108e-05	4.85053	0.06323	Significant at FDR≥3.97
stgrpaMD_Y1	2_14963	7	40130152	1.4157e-05	4.84903	0.06321	Significant at FDR≥3.97
stgrpaMJB_Y1	2_18932	7	39776796	1.417e-05	4.84863	0.06191	Significant at FDR≥3.97
stgrpaMD_Y1	2_26121	7	37379119	1.4194e-05	4.8479	0.0632	Significant at FDR≥3.97
stgrpaMJB_Y1	2_09605	7	28642950	1.4219e-05	4.84713	0.06189	Significant at FDR≥3.97
stgrpaMJB_Y1	2_41007	4	39707863	1.4332e-05	4.84369	0.06185	Significant at FDR≥3.97
stgrpaMD_Y1	2_12904	7	37375510	1.4334e-05	4.84363	0.06314	Significant at FDR≥3.97
stgrpaMD_Y1	2_12903	7	37375878	1.4334e-05	4.84363	0.06314	Significant at FDR≥3.97
stgrpaMD_Y1	2_32506	7	38069162	1.4379e-05	4.84227	0.06313	Significant at FDR≥3.97
stgrpaMD_Y1	2_49823	7	37336727	1.4538e-05	4.8375	0.06306	Significant at FDR≥3.97
stgrpaMD_Y1	2_15900	7	37833435	1.4654e-05	4.83404	0.06302	Significant at FDR≥3.97
stgrpaMD_Y1	2_46630	11	5318041	1.4718e-05	4.83215	0.05298	Significant at FDR≥3.97
stgrpaMD_Y1	2_52508	11	5313498	1.4764e-05	4.8308	0.05293	Significant at FDR≥3.97
stgrpaMD_Y1	2_54129	7	38386010	1.5167e-05	4.8191	0.06282	Significant at FDR≥3.97
stgrpaMD_Y1	2_18022	7	38326070	1.526e-05	4.81645	0.06278	Significant at FDR≥3.97
stgrpaMD_Y1	2_43693	11	9971780	1.5319e-05	4.81477	0.05273	Significant at FDR≥3.97
stgrpaMD_Y1	2_15901	7	37835535	1.5437e-05	4.81144	0.06271	Significant at FDR≥3.97
stgrpaMD_Y1	2_07005	7	37837237	1.5437e-05	4.81144	0.06271	Significant at FDR≥3.97
stgrpaMD_Y1	2_31991	7	37810255	1.5585e-05	4.80729	0.06265	Significant at FDR≥3.97
stgrpaMD_Y1	1_1262	7	37820627	1.5632e-05	4.80599	0.06264	Significant at FDR≥3.97
stgrpaMD_Y1	2_19939	7	37822425	1.5632e-05	4.80599	0.06264	Significant at FDR≥3.97
stgrpaMD_Y1	2_19940	7	37822812	1.5632e-05	4.80599	0.06264	Significant at FDR≥3.97
stgrpaMD_Y1	2_53622	7	37826445	1.5632e-05	4.80599	0.06264	Significant at FDR≥3.97
stgrpaMJB_Y2	2_09605	7	28642950	1.586e-05	4.7997	0.06103	Significant at FDR≥3.97
stgrpaMJB_Y2	2_18932	7	39776796	1.6024e-05	4.79523	0.06097	Significant at FDR≥3.97
stgrpaMD_Y1	2_16870	7	37868334	1.6202e-05	4.79043	0.06243	Significant at FDR≥3.97
stgrpaMD_Y1	2_11393	7	37877092	1.6202e-05	4.79043	0.06243	Significant at FDR≥3.97
stgrpaMD_Y1	2_11593	7	37884500	1.6202e-05	4.79043	0.06243	Significant at FDR≥3.97
stgrpaMD_Y1	2_15410	7	37890041	1.6202e-05	4.79043	0.06243	Significant at FDR≥3.97
stgrpaMD_Y1	1_1378	7	37890214	1.6202e-05	4.79043	0.06243	Significant at FDR≥3.97
stgrpaMD_Y1	2_15412	7	37892250	1.6202e-05	4.79043	0.06243	Significant at FDR≥3.97
stgrpaMD_Y1	2_55175	7	37895694	1.6202e-05	4.79043	0.06243	Significant at FDR≥3.97
stgrpaMD_Y1	2_23712	7	37906139	1.6202e-05	4.79043	0.06243	Significant at FDR≥3.97
stgrpaMD_Y1	2_47944	7	37896382	1.6217e-05	4.79003	0.06243	Significant at FDR≥3.97
stgrpaMJB_Y2	2_26291	10	15276963	1.6303e-05	4.78773	0.06087	Significant at FDR≥3.97
stgrpaMJB_Y2	2_32597	10	15371009	1.6303e-05	4.78773	0.06087	Significant at FDR≥3.97
stgrpaMJB_Y2	2_04014	10	15381436	1.6303e-05	4.78773	0.06087	Significant at FDR≥3.97
stgrpaMJB_Y2	2_29739	10	15552999	1.6303e-05	4.78773	0.06087	Significant at FDR≥3.97
stgrpaMD_Y1	2_11633	7	35780790	1.6368e-05	4.786	0.06237	Significant at FDR≥3.97
stgrpaMD_Y1	2_32259	7	37854864	1.6489e-05	4.78281	0.06232	Significant at FDR≥3.97
stgrpaMD_Y1	1_0103	7	37855784	1.6489e-05	4.78281	0.06232	Significant at FDR≥3.97
stgrpaMJB_Y2	2_25590	4	39689758	1.6858e-05	4.77319	0.06289	Significant at FDR≥3.97
stgrpaMD_Y1	2_31993	7	35791453	1.7016e-05	4.76914	0.06214	Significant at FDR≥3.97
stgrpaMD_Y1	2_02738	7	36826187	1.7377e-05	4.76003	0.06202	Significant at FDR≥3.97
stgrpaMD_Y1	2_16534	7	36962940	1.7405e-05	4.75933	0.06201	Significant at FDR≥3.97
stgrpaMD_Y1	2_02883	7	36977667	1.7405e-05	4.75933	0.06201	Significant at FDR≥3.97
stgrpaMJB_Y1	2_06353	7	39642067	1.8218e-05	4.7395	0.06048	Significant at FDR≥3.97
stgrpaMJB_Y1	2_06352	7	39642590	1.8218e-05	4.7395	0.06048	Significant at FDR≥3.97
stgrpaMJB_Y1	2_06355	7	39644806	1.8218e-05	4.7395	0.06048	Significant at FDR≥3.97
stgrpaMJB_Y2	2_06353	7	39642067	1.8218e-05	4.7395	0.06024	Significant at FDR≥3.97
stgrpaMJB_Y2	2_06352	7	39642590	1.8218e-05	4.7395	0.06024	Significant at FDR≥3.97
stgrpaMJB_Y2	2_06355	7	39644806	1.8218e-05	4.7395	0.06024	Significant at FDR≥3.97
stgrpaMJB_Y1	2_26291	10	15276963	1.8584e-05	4.73086	0.06036	Significant at FDR≥3.97
stgrpaMJB_Y1	2_32597	10	15371009	1.8584e-05	4.73086	0.06036	Significant at FDR≥3.97
stgrpaMJB_Y1	2_04014	10	15381436	1.8584e-05	4.73086	0.06036	Significant at FDR≥3.97
stgrpaMJB_Y1	2_29739	10	15552999	1.8584e-05	4.73086	0.06036	Significant at FDR≥3.97
stgrpaMJB_Y1	2_25590	4	39689758	1.938e-05	4.71265	0.06228	Significant at FDR≥3.97
stgrpaMJB_Y2	2_28990	4	39775779	2.0443e-05	4.68946	0.05958	Significant at FDR≥3.97
stgrpaMJB_Y1	2_46726	10	127496	2.1092e-05	4.67588	0.04992	Significant at FDR≥3.97
stgrpaMJB_Y2	2_35230	7	19399548	2.2533e-05	4.64718	0.05903	Significant at FDR≥3.97
stgrpaMJB_Y1	2_28990	4	39775779	2.3757e-05	4.62421	0.05896	Significant at FDR≥3.97
stgrpaMJB_Y1	2_33617	6	31100359	2.3898e-05	4.62164	0.04925	Significant at FDR≥3.97
stgrpaMD_Y1	2_00547	11	2531902	2.4987e-05	4.60229	0.05005	Significant at FDR≥3.97
stgrpaMJB_Y1	2_35230	7	19399548	2.5822e-05	4.58801	0.05849	Significant at FDR≥3.97
stgrpaMD_Y1	2_21859	7	38801823	2.634e-05	4.57938	0.04975	Significant at FDR≥3.97
stgrpaMD_Y1	2_21860	7	38802441	2.634e-05	4.57938	0.04975	Significant at FDR≥3.97
stgrpaMD_Y1	2_33617	6	31100359	2.6592e-05	4.57525	0.04969	Significant at FDR≥3.97
stgrpaMD_Y1	2_11084	7	38050235	2.7293e-05	4.56395	0.0594	Significant at FDR≥3.97
stgrpaMD_Y1	2_11083	7	38049397	2.7549e-05	4.55989	0.05934	Significant at FDR≥3.97
stgrpaMD_Y1	2_14582	7	38038815	2.9586e-05	4.52891	0.05893	Significant at FDR≥3.97
stgrpaMJB_Y2	2_27566	10	15633347	3.2595e-05	4.48685	0.05693	Significant at FDR≥3.97
stgrpaMD_Y1	2_32027	11	2241321	3.2684e-05	4.48566	0.05034	Significant at FDR≥3.97
stgrpaMJB_Y1	2_32893	9	41472221	3.3312e-05	4.4774	0.05703	Significant at FDR≥3.97
stgrpaMJB_Y2	2_32893	9	41472221	3.4008e-05	4.46842	0.05669	Significant at FDR≥3.97
stgrpaMJB_Y1	2_06414	10	316189	3.5111e-05	4.45456	0.04718	Significant at FDR≥3.97
stgrpaMJB_Y1	2_27566	10	15633347	3.6357e-05	4.43941	0.05654	Significant at FDR≥3.97
stgrpaMJB_Y1	2_04829	7	22928810	3.648e-05	4.43795	0.05653	Significant at FDR≥3.97
stgrpaMJB_Y1	2_26525	7	22931713	3.648e-05	4.43795	0.05653	Significant at FDR≥3.97
stgrpaMJB_Y1	2_20785	11	2989013	3.7274e-05	4.42859	0.04686	Significant at FDR≥3.97
stgrpaMJB_Y1	2_03675	11	2995071	3.7274e-05	4.42859	0.04686	Significant at FDR≥3.97
stgrpaMJB_Y1	2_32581	11	2995363	3.7274e-05	4.42859	0.04686	Significant at FDR≥3.97
strgscore_COMB	2_06146	5	9382376	3.7559e-05	4.42529	0.04773	Significant at FDR≥3.97
strgscore_COMB	2_06147	5	9383572	3.7559e-05	4.42529	0.04773	Significant at FDR≥3.97
stgrpaMJB_Y1	2_01053	2	29395026	3.8827e-05	4.41087	0.05665	Significant at FDR≥3.97
stgrpaMD_Y1	2_53872	2	29651350	4.0755e-05	4.38982	0.05707	Significant at FDR≥3.97
stgrpaMJB_Y2	2_07887	4	39700077	4.1255e-05	4.38452	0.05562	Significant at FDR≥3.97
stgrpaMD_Y1	2_49046	11	5239506	4.1564e-05	4.38128	0.05095	Significant at FDR≥3.97
stgrpaMD_Y1	2_17436	2	29658436	4.25e-05	4.37161	0.05682	Significant at FDR≥3.97
stgrpaMD_Y1	2_17435	2	29662137	4.25e-05	4.37161	0.05682	Significant at FDR≥3.97
stgrpaMD_Y1	2_31895	9	43257225	4.2795e-05	4.36861	0.06404	Significant at FDR≥3.97
stgrpaMD_Y1	2_17434	2	29662708	4.2873e-05	4.36782	0.05678	Significant at FDR≥3.97
stgrpaMD_Y1	2_18658	2	29654470	4.2966e-05	4.36688	0.05677	Significant at FDR≥3.97
stgrpaMD_Y1	2_17437	2	29657357	4.3009e-05	4.36644	0.05674	Significant at FDR≥3.97
stgrpaMJB_Y2	2_02296	11	33968973	4.3126e-05	4.36526	0.05535	Significant at FDR≥3.97
stgrpaMJB_Y1	2_15502	7	38086616	4.4838e-05	4.34835	0.05536	Significant at FDR≥3.97
stgrpaMD_Y1	2_26379	2	29674398	4.5486e-05	4.34212	0.05643	Significant at FDR≥3.97
stgrpaMJB_Y2	2_01851	6	33687187	4.5494e-05	4.34205	0.04562	Significant at FDR≥3.97
stgrpaMJB_Y2	2_29338	6	33692914	4.5494e-05	4.34205	0.04562	Significant at FDR≥3.97
stgrpaMJB_Y2	2_13203	6	33697584	4.5494e-05	4.34205	0.04562	Significant at FDR≥3.97
stgrpaMJB_Y2	2_13204	6	33698410	4.5494e-05	4.34205	0.04562	Significant at FDR≥3.97
stgrpaMJB_Y2	2_13201	6	33700000	4.5494e-05	4.34205	0.04562	Significant at FDR≥3.97
stgrpaMJB_Y2	2_13202	6	33700747	4.5494e-05	4.34205	0.04562	Significant at FDR≥3.97
stgrpaMJB_Y2	2_29168	6	33717811	4.5494e-05	4.34205	0.04562	Significant at FDR≥3.97
stgrpaMJB_Y2	2_17857	6	33721002	4.5494e-05	4.34205	0.04562	Significant at FDR≥3.97
stgrpaMJB_Y2	2_17856	6	33722151	4.5494e-05	4.34205	0.04562	Significant at FDR≥3.97
stgrpaMJB_Y2	2_46726	10	127496	4.5787e-05	4.33926	0.04558	Significant at FDR≥3.97
stgrpaMD_Y1	2_26378	2	29674472	4.5991e-05	4.33733	0.05637	Significant at FDR≥3.97
stgrpaMJB_Y2	2_04829	7	22928810	4.6492e-05	4.33262	0.05493	Significant at FDR≥3.97
stgrpaMJB_Y2	2_26525	7	22931713	4.6492e-05	4.33262	0.05493	Significant at FDR≥3.97
stgrpaMD_Y1	2_19775	2	29647026	4.6601e-05	4.3316	0.05629	Significant at FDR≥3.97
strgscore_COMB	2_44510	5	13976673	4.6781e-05	4.32993	0.04653	Significant at FDR≥3.97
stgrpaMJB_Y1	2_32746	9	41547725	4.6794e-05	4.32981	0.05511	Significant at FDR≥3.97
stgrpaMJB_Y2	2_32746	9	41547725	4.6861e-05	4.32919	0.05488	Significant at FDR≥3.97
stgrpaMJB_Y2	2_37761	11	33959693	4.6862e-05	4.32918	0.05488	Significant at FDR≥3.97
stgrpaMD_Y1	2_15278	2	29640703	4.7621e-05	4.3222	0.05616	Significant at FDR≥3.97
stgrpaMJB_Y1	2_05210	2	29890392	4.7707e-05	4.32142	0.055	Significant at FDR≥3.97
stgrpaMJB_Y1	2_02296	11	33968973	4.7715e-05	4.32135	0.05499	Significant at FDR≥3.97
stgrpaMD_Y1	2_42543	11	1137424	4.8119e-05	4.31768	0.05232	Significant at FDR≥3.97
stgrpaMD_Y1	2_27818	2	29608148	4.8214e-05	4.31683	0.05609	Significant at FDR≥3.97
stgrpaMD_Y1	2_00589	2	29627684	4.859e-05	4.31345	0.05604	Significant at FDR≥3.97
stgrpaMD_Y1	2_00590	2	29628553	4.859e-05	4.31345	0.05604	Significant at FDR≥3.97
stgrpaMD_Y1	2_19776	2	29646653	4.859e-05	4.31345	0.05604	Significant at FDR≥3.97
stgrpaMD_Y1	2_06967	2	29743635	4.8628e-05	4.31311	0.05603	Significant at FDR≥3.97
stgrpaMJB_Y1	1_0294	2	29890392	4.9908e-05	4.30183	0.05473	Significant at FDR≥3.97
stgrpaMJB_Y1	2_07887	4	39700077	5.0411e-05	4.29747	0.0547	Significant at FDR≥3.97
stgrpaMD_Y1	2_20933	2	29756895	5.0544e-05	4.29633	0.05581	Significant at FDR≥3.97
stgrpaMJB_Y1	2_18574	7	39796761	5.0778e-05	4.29432	0.05464	Significant at FDR≥3.97
stgrpaMJB_Y1	2_52019	7	39799626	5.0778e-05	4.29432	0.05464	Significant at FDR≥3.97
stgrpaMJB_Y1	2_09799	7	39801264	5.0778e-05	4.29432	0.05464	Significant at FDR≥3.97
stgrpaMJB_Y1	2_30954	7	39804968	5.0778e-05	4.29432	0.05464	Significant at FDR≥3.97
stgrpaMJB_Y1	2_19522	7	39805254	5.0778e-05	4.29432	0.05464	Significant at FDR≥3.97
stgrpaMJB_Y2	2_15502	7	38086616	5.1238e-05	4.29041	0.05439	Significant at FDR≥3.97
stgrpaMJB_Y1	2_37761	11	33959693	5.1602e-05	4.28733	0.05455	Significant at FDR≥3.97
stgrpaMJB_Y2	2_01053	2	29395026	5.2222e-05	4.28215	0.05471	Significant at FDR≥3.97
stgrpaMJB_Y2	2_51812	7	21309626	5.2561e-05	4.27934	0.05423	Significant at FDR≥3.97
stgrpaMJB_Y2	2_26656	11	33950811	5.284e-05	4.27704	0.0542	Significant at FDR≥3.97
stgrpaMJB_Y2	2_18574	7	39796761	5.2893e-05	4.2766	0.05419	Significant at FDR≥3.97
stgrpaMJB_Y2	2_52019	7	39799626	5.2893e-05	4.2766	0.05419	Significant at FDR≥3.97
stgrpaMJB_Y2	2_09799	7	39801264	5.2893e-05	4.2766	0.05419	Significant at FDR≥3.97
stgrpaMJB_Y2	2_30954	7	39804968	5.2893e-05	4.2766	0.05419	Significant at FDR≥3.97
stgrpaMJB_Y2	2_19522	7	39805254	5.2893e-05	4.2766	0.05419	Significant at FDR≥3.97
stgrpaMD_Y1	2_44529	3	42036107	5.2995e-05	4.27577	0.05554	Significant at FDR≥3.97
stgrpaMD_Y1	2_54250	2	29614472	5.2997e-05	4.27575	0.05554	Significant at FDR≥3.97
stgrpaMJB_Y2	2_05210	2	29890392	5.3327e-05	4.27305	0.05416	Significant at FDR≥3.97
stgrpaMD_Y1	2_08380	2	29615758	5.4096e-05	4.26683	0.05542	Significant at FDR≥3.97
stgrpaMJB_Y2	2_53348	7	28038269	5.4349e-05	4.26481	0.05404	Significant at FDR≥3.97
stgrpaMJB_Y1	2_49644	9	41548804	5.4952e-05	4.26002	0.05419	Significant at FDR≥3.97
stgrpaMD_Y1	2_24781	3	42043344	5.4971e-05	4.25987	0.05542	Significant at FDR≥3.97
stgrpaMJB_Y2	1_0294	2	29890392	5.5642e-05	4.2546	0.05391	Significant at FDR≥3.97
stgrpaMJB_Y1	2_53348	7	28038269	5.6018e-05	4.25167	0.05408	Significant at FDR≥3.97
stgrpaMJB_Y2	2_49644	9	41548804	5.6082e-05	4.25118	0.05386	Significant at FDR≥3.97
stgrpaMJB_Y1	2_51812	7	21309626	5.6178e-05	4.25043	0.05406	Significant at FDR≥3.97
stgrpaMJB_Y2	2_26144	10	15371465	5.6797e-05	4.24567	0.05379	Significant at FDR≥3.97
stgrpaMD_Y1	2_16218	3	42306205	5.7218e-05	4.24247	0.0551	Significant at FDR≥3.97
stgrpaMJB_Y1	2_01851	6	33687187	5.7321e-05	4.24169	0.04456	Significant at FDR≥3.97
stgrpaMJB_Y1	2_29338	6	33692914	5.7321e-05	4.24169	0.04456	Significant at FDR≥3.97
stgrpaMJB_Y1	2_13203	6	33697584	5.7321e-05	4.24169	0.04456	Significant at FDR≥3.97
stgrpaMJB_Y1	2_13204	6	33698410	5.7321e-05	4.24169	0.04456	Significant at FDR≥3.97
stgrpaMJB_Y1	2_13201	6	33700000	5.7321e-05	4.24169	0.04456	Significant at FDR≥3.97
stgrpaMJB_Y1	2_13202	6	33700747	5.7321e-05	4.24169	0.04456	Significant at FDR≥3.97
stgrpaMJB_Y1	2_29168	6	33717811	5.7321e-05	4.24169	0.04456	Significant at FDR≥3.97
stgrpaMJB_Y1	2_17857	6	33721002	5.7321e-05	4.24169	0.04456	Significant at FDR≥3.97
stgrpaMJB_Y1	2_17856	6	33722151	5.7321e-05	4.24169	0.04456	Significant at FDR≥3.97
stgrpaMD_Y1	2_32737	3	41827122	5.7365e-05	4.24135	0.0554	Significant at FDR≥3.97
stgrpaMD_Y1	2_38816	3	41197164	5.7387e-05	4.24119	0.062	Significant at FDR≥3.97
stgrpaMD_Y1	2_19780	9	41174371	5.8214e-05	4.23497	0.05499	Significant at FDR≥3.97
stgrpaMJB_Y1	2_26656	11	33950811	5.8345e-05	4.234	0.05385	Significant at FDR≥3.97
stgrpaMJB_Y1	2_38259	7	40841460	5.8436e-05	4.23332	0.05385	Significant at FDR≥3.97
stgrpaMJB_Y1	2_07988	7	40737126	5.8718e-05	4.23123	0.05381	Significant at FDR≥3.97
stgrpaMJB_Y1	2_31061	7	40774222	5.8718e-05	4.23123	0.05381	Significant at FDR≥3.97
stgrpaMJB_Y1	2_21921	7	40777419	5.8822e-05	4.23046	0.05381	Significant at FDR≥3.97
stgrpaMD_Y1	1_1021	7	38790025	5.9543e-05	4.22517	0.04529	Significant at FDR≥3.97
stgrpaMD_Y1	2_28633	7	38790701	5.9543e-05	4.22517	0.04529	Significant at FDR≥3.97
strgscoreMD_Y1	2_38130	8	21501715	5.9588e-05	4.22484	0.04574	Significant at FDR≥3.97
stgrpaMD_Y1	2_33417	3	42356631	5.9718e-05	4.22389	0.05484	Significant at FDR≥3.97
stgrpaMJB_Y2	2_02660	11	33862598	5.9743e-05	4.22371	0.0535	Significant at FDR≥3.97
stgrpaMD_Y1	2_03074	3	42371117	6.0029e-05	4.22164	0.05481	Significant at FDR≥3.97
stgrpaMJB_Y2	2_10355	7	36285873	6.0144e-05	4.22081	0.05347	Significant at FDR≥3.97
stgrpaMJB_Y2	2_43345	11	33890031	6.0635e-05	4.21728	0.05342	Significant at FDR≥3.97
stgrpaMJB_Y2	2_22423	11	33910204	6.0635e-05	4.21728	0.05342	Significant at FDR≥3.97
stgrpaMD_Y1	2_21313	3	41692023	6.0759e-05	4.21639	0.05475	Significant at FDR≥3.97
stgrpaMJB_Y1	2_31930	9	43005485	6.1256e-05	4.21285	0.05358	Significant at FDR≥3.97
stgrpaMJB_Y2	2_38259	7	40841460	6.1593e-05	4.21047	0.05334	Significant at FDR≥3.97
stgrpaMJB_Y2	2_07988	7	40737126	6.1853e-05	4.20864	0.05331	Significant at FDR≥3.97
stgrpaMJB_Y2	2_31061	7	40774222	6.1853e-05	4.20864	0.05331	Significant at FDR≥3.97
stgrpaMJB_Y2	2_21921	7	40777419	6.1956e-05	4.20792	0.0533	Significant at FDR≥3.97
stgrpaMJB_Y1	2_26144	10	15371465	6.2188e-05	4.20629	0.05349	Significant at FDR≥3.97
stgrpaMD_Y1	2_13639	11	3354573	6.2551e-05	4.20377	0.05457	Significant at FDR≥3.97
stgrpaMJB_Y2	2_31930	9	43005485	6.2587e-05	4.20352	0.05325	Significant at FDR≥3.97
strgscoreMD_Y1	2_13495	5	14333949	6.3155e-05	4.19959	0.0454	Significant at FDR≥3.97
stgrpaMD_Y1	2_18975	9	41139901	6.343e-05	4.19771	0.05449	Significant at FDR≥3.97
strgscore_COMB	2_15481	11	3505061	6.4023e-05	4.19366	0.04482	Significant at FDR≥3.97
stgrpaMJB_Y1	2_20889	9	43013027	6.4324e-05	4.19163	0.0533	Significant at FDR≥3.97
stgrpaMD_Y1	2_06728	3	42335169	6.4442e-05	4.19083	0.0544	Significant at FDR≥3.97
stgrpaMD_Y1	2_23841	3	41729408	6.4745e-05	4.18879	0.05438	Significant at FDR≥3.97
stgrpaMJB_Y1	2_31915	9	42993287	6.4801e-05	4.18842	0.05326	Significant at FDR≥3.97
stgrpaMJB_Y1	2_02660	11	33862598	6.5424e-05	4.18426	0.0532	Significant at FDR≥3.97
stgrpaMD_Y1	2_10213	7	38058027	6.6238e-05	4.17889	0.05425	Significant at FDR≥3.97
stgrpaMJB_Y1	2_43345	11	33890031	6.6493e-05	4.17722	0.05311	Significant at FDR≥3.97
stgrpaMJB_Y1	2_22423	11	33910204	6.6493e-05	4.17722	0.05311	Significant at FDR≥3.97
stgrpaMD_Y1	2_10214	7	38056272	6.6674e-05	4.17604	0.05421	Significant at FDR≥3.97
stgrpaMJB_Y1	2_10355	7	36285873	6.7232e-05	4.17242	0.05305	Significant at FDR≥3.97
stgrpaMD_Y1	1_1393	9	42898864	6.7457e-05	4.17097	0.06161	Significant at FDR≥3.97
strgscoreMD_Y1	2_24319	5	14056891	6.7515e-05	4.1706	0.04503	Significant at FDR≥3.97
stgrpaMJB_Y2	2_20889	9	43013027	6.7877e-05	4.16828	0.05279	Significant at FDR≥3.97
stgrpaMD_Y1	2_13026	9	42845519	6.8177e-05	4.16636	0.05407	Significant at FDR≥3.97
stgrpaMJB_Y2	2_31915	9	42993287	6.8357e-05	4.16522	0.05275	Significant at FDR≥3.97
stgrpaMD_Y1	2_05599	3	41666826	6.8512e-05	4.16423	0.05405	Significant at FDR≥3.97
stgrpaMD_Y1	2_49302	3	41640104	6.8615e-05	4.16358	0.05404	Significant at FDR≥3.97
stgrpaMD_Y1	2_26654	9	42930182	6.9291e-05	4.15932	0.06143	Significant at FDR≥3.97
stgrpaMJB_Y1	2_53922	7	38082355	6.9398e-05	4.15865	0.05287	Significant at FDR≥3.97
stgrpaMD_Y1	2_27704	2	30367253	6.9991e-05	4.15496	0.05393	Significant at FDR≥3.97
stgrpaMD_Y1	2_15374	9	42828665	6.9991e-05	4.15496	0.05392	Significant at FDR≥3.97
stgrpaMD_Y1	2_15375	9	42829333	6.9991e-05	4.15496	0.05392	Significant at FDR≥3.97
stgrpaMD_Y1	2_44976	9	42834371	6.9991e-05	4.15496	0.05392	Significant at FDR≥3.97
stgrpaMJB_Y2	2_19541	8	35405034	7.0072e-05	4.15446	0.0526	Significant at FDR≥3.97
stgrpaMD_Y1	2_08021	2	30369835	7.0679e-05	4.15071	0.05387	Significant at FDR≥3.97
stgrpaMJB_Y1	2_19541	8	35405034	7.1345e-05	4.14664	0.05271	Significant at FDR≥3.97
stgrpaMJB_Y2	2_06414	10	316189	7.2254e-05	4.14114	0.04316	Significant at FDR≥3.97
stgrpaMJB_Y2	2_06259	9	39827114	7.2608e-05	4.13902	0.0524	Significant at FDR≥3.97
stgrpaMD_Y1	2_48897	7	39992531	7.3228e-05	4.13532	0.05373	Significant at FDR≥3.97
stgrpaMD_Y1	2_29944	3	41690212	7.3716e-05	4.13244	0.05365	Significant at FDR≥3.97
stgrpaMJB_Y2	2_32429	7	36273791	7.3883e-05	4.13146	0.0523	Significant at FDR≥3.97
stgrpaMJB_Y1	2_06259	9	39827114	7.4059e-05	4.13042	0.0525	Significant at FDR≥3.97
stgrpaMJB_Y1	2_03756	7	37396022	7.4666e-05	4.12688	0.05245	Significant at FDR≥3.97
stgrpaMJB_Y2	2_51450	7	23414391	7.5583e-05	4.12158	0.05218	Significant at FDR≥3.97
stgrpaMJB_Y2	2_53922	7	38082355	7.5686e-05	4.12098	0.05218	Significant at FDR≥3.97
stgrpaMJB_Y2	2_08919	10	9119781	7.6079e-05	4.11874	0.05214	Significant at FDR≥3.97
stgrpaMJB_Y2	2_08920	10	9121096	7.6079e-05	4.11874	0.05214	Significant at FDR≥3.97
stgrpaMJB_Y1	2_03531	2	29953834	7.6602e-05	4.11576	0.0523	Significant at FDR≥3.97
stgrpaMJB_Y1	2_51450	7	23414391	7.7011e-05	4.11345	0.05227	Significant at FDR≥3.97
stgrpaMD_Y1	2_03077	3	42366671	7.798e-05	4.10802	0.0533	Significant at FDR≥3.97
stgrpaMD_Y1	2_53855	2	30233455	7.8223e-05	4.10667	0.05328	Significant at FDR≥3.97
stgrpaMD_Y1	2_30583	2	30237979	7.8223e-05	4.10667	0.05328	Significant at FDR≥3.97
stgrpaMD_Y1	2_02045	3	41715967	7.8237e-05	4.10659	0.05328	Significant at FDR≥3.97
stgrpaMD_Y1	2_02046	3	41717202	7.8237e-05	4.10659	0.05328	Significant at FDR≥3.97
stgrpaMD_Y1	2_53333	3	37179683	7.9081e-05	4.10193	0.05321	Significant at FDR≥3.97
stgrpaMD_Y1	2_46111	9	41184299	7.9092e-05	4.10187	0.05321	Significant at FDR≥3.97
stgrpaMJB_Y2	2_54737	7	19387024	7.9345e-05	4.10048	0.0519	Significant at FDR≥3.97
stgrpaMD_Y1	2_32576	2	29957680	7.9625e-05	4.09895	0.05317	Significant at FDR≥3.97
stgrpaMD_Y1	2_27443	2	30644044	7.9677e-05	4.09867	0.05317	Significant at FDR≥3.97
stgrpaMD_Y1	2_54170	3	37171282	7.9819e-05	4.09789	0.05316	Significant at FDR≥3.97
stgrpaMD_Y1	2_13591	3	37185306	7.9876e-05	4.09758	0.05316	Significant at FDR≥3.97
stgrpaMD_Y1	2_20740	3	42096278	7.9894e-05	4.09749	0.05316	Significant at FDR≥3.97
strgscore_COMB	2_25382	6	31284296	7.9953e-05	4.09717	0.04362	Significant at FDR≥3.97
stgrpaMD_Y1	2_43652	3	41676695	7.9997e-05	4.09693	0.05315	Significant at FDR≥3.97
stgrpaMD_Y1	2_19860	3	42095145	8.006e-05	4.09658	0.05314	Significant at FDR≥3.97
stgrpaMD_Y1	2_04445	2	30051341	8.0192e-05	4.09587	0.05314	Significant at FDR≥3.97
stgrpaMD_Y1	1_0576	2	30051517	8.0192e-05	4.09587	0.05314	Significant at FDR≥3.97
stgrpaMJB_Y2	2_03756	7	37396022	8.0397e-05	4.09476	0.05183	Significant at FDR≥3.97
stgrpaMD_Y1	2_10001	3	42194836	8.0513e-05	4.09413	0.05312	Significant at FDR≥3.97
stgrpaMD_Y1	1_0380	3	42194836	8.0555e-05	4.09391	0.05312	Significant at FDR≥3.97
stgrpaMD_Y1	2_05598	3	41663824	8.0598e-05	4.09368	0.05359	Significant at FDR≥3.97
stgrpaMD_Y1	2_04444	2	30050192	8.0669e-05	4.09329	0.05311	Significant at FDR≥3.97
stgrpaMD_Y1	2_05597	3	41664507	8.09e-05	4.09205	0.05309	Significant at FDR≥3.97
stgrpaMD_Y1	2_05600	3	41671755	8.09e-05	4.09205	0.05309	Significant at FDR≥3.97
stgrpaMJB_Y2	2_30369	7	27747556	8.1008e-05	4.09147	0.05426	Significant at FDR≥3.97
stgrpaMJB_Y2	2_16886	7	27748100	8.1008e-05	4.09147	0.05426	Significant at FDR≥3.97
stgrpaMD_Y1	2_06727	3	42334920	8.11e-05	4.09098	0.05308	Significant at FDR≥3.97
stgrpaMD_Y1	2_20739	3	42095895	8.1185e-05	4.09052	0.05308	Significant at FDR≥3.97
stgrpaMD_Y1	2_13294	3	42316767	8.1242e-05	4.09022	0.05307	Significant at FDR≥3.97
stgrpaMJB_Y1	2_32429	7	36273791	8.1351e-05	4.08964	0.05196	Significant at FDR≥3.97
stgrpaMD_Y1	2_00225	2	30037134	8.1362e-05	4.08958	0.05306	Significant at FDR≥3.97
stgrpaMD_Y1	2_00224	2	30035803	8.1452e-05	4.0891	0.05305	Significant at FDR≥3.97
stgrpaMJB_Y2	2_15555	7	21338921	8.2981e-05	4.08102	0.05165	Significant at FDR≥3.97
stgrpaMJB_Y2	2_04673	7	21385277	8.2981e-05	4.08102	0.05165	Significant at FDR≥3.97
stgrpaMJB_Y2	2_32008	7	21415567	8.2981e-05	4.08102	0.05165	Significant at FDR≥3.97
stgrpaMD_Y1	2_55085	2	30040277	8.3048e-05	4.08067	0.05294	Significant at FDR≥3.97
stgrpaMJB_Y2	2_14829	7	21425902	8.3174e-05	4.08001	0.05164	Significant at FDR≥3.97
stgrpaMJB_Y2	2_03531	2	29953834	8.3439e-05	4.07863	0.05162	Significant at FDR≥3.97
stgrpaMD_Y1	2_08282	3	41010715	8.3456e-05	4.07854	0.05964	Significant at FDR≥3.97
stgrpaMD_Y1	2_43533	3	37324052	8.3485e-05	4.07839	0.05958	Significant at FDR≥3.97
stgrpaMD_Y1	2_34587	3	41599090	8.4363e-05	4.07385	0.05284	Significant at FDR≥3.97
stgrpaMJB_Y2	2_37485	10	9914757	8.4373e-05	4.0738	0.05155	Significant at FDR≥3.97
stgrpaMJB_Y2	2_37486	10	9926826	8.4373e-05	4.0738	0.05155	Significant at FDR≥3.97
stgrpaMJB_Y2	2_37487	10	9938040	8.4373e-05	4.0738	0.05155	Significant at FDR≥3.97
stgrpaMJB_Y2	2_52385	10	9951966	8.4373e-05	4.0738	0.05155	Significant at FDR≥3.97
stgrpaMD_Y1	2_20922	2	30093533	8.4559e-05	4.07284	0.05283	Significant at FDR≥3.97
stgrpaMD_Y1	2_23840	3	41728972	8.4676e-05	4.07224	0.05283	Significant at FDR≥3.97
stgrpaMD_Y1	2_10194	2	30066180	8.5014e-05	4.07051	0.0528	Significant at FDR≥3.97
stgrpaMJB_Y1	2_30369	7	27747556	8.5159e-05	4.06977	0.05417	Significant at FDR≥3.97
stgrpaMJB_Y1	2_16886	7	27748100	8.5159e-05	4.06977	0.05417	Significant at FDR≥3.97
stgrpaMD_Y1	2_24809	3	36806010	8.533e-05	4.0689	0.05279	Significant at FDR≥3.97
stgrpaMJB_Y2	2_50655	11	8501768	8.5352e-05	4.06879	0.05149	Significant at FDR≥3.97
stgrpaMD_Y1	2_25123	11	41334960	8.5534e-05	4.06786	0.04333	Significant at FDR≥3.97
stgrpaMJB_Y1	2_08919	10	9119781	8.578e-05	4.06661	0.05166	Significant at FDR≥3.97
stgrpaMJB_Y1	2_08920	10	9121096	8.578e-05	4.06661	0.05166	Significant at FDR≥3.97
stgrpaMD_Y1	2_09217	3	36689824	8.5851e-05	4.06625	0.05275	Significant at FDR≥3.97
stgrpaMD_Y1	2_50832	2	30024888	8.5913e-05	4.06594	0.05274	Significant at FDR≥3.97
stgrpaMJB_Y2	2_01471	7	24676842	8.5972e-05	4.06564	0.05145	Significant at FDR≥3.97
stgrpaMD_Y1	2_25481	9	41181696	8.6075e-05	4.06512	0.05272	Significant at FDR≥3.97
stgrpaMD_Y1	2_33435	3	37158913	8.6264e-05	4.06417	0.05272	Significant at FDR≥3.97
stgrpaMD_Y1	2_55314	3	37161099	8.6264e-05	4.06417	0.05272	Significant at FDR≥3.97
strgscoreMJB_Y1	2_25382	6	31284296	8.6516e-05	4.0629	0.04344	Significant at FDR≥3.97
stgrpaMD_Y1	2_48796	10	23261097	8.658e-05	4.06258	0.05269	Significant at FDR≥3.97
stgrpaMD_Y1	2_29943	3	41687807	8.6736e-05	4.0618	0.05269	Significant at FDR≥3.97
stgrpaMJB_Y1	2_15307	7	28973077	8.6763e-05	4.06167	0.0516	Significant at FDR≥3.97
stgrpaMD_Y1	2_31029	2	29597708	8.6834e-05	4.06131	0.05268	Significant at FDR≥3.97
stgrpaMD_Y1	2_50829	3	42089329	8.6942e-05	4.06077	0.05267	Significant at FDR≥3.97
stgrpaMD_Y1	2_11694	2	29987123	8.6971e-05	4.06063	0.05266	Significant at FDR≥3.97
stgrpaMD_Y1	2_06664	3	40680734	8.7104e-05	4.05996	0.05266	Significant at FDR≥3.97
stgrpaMJB_Y2	2_20785	11	2989013	8.7273e-05	4.05912	0.04216	Significant at FDR≥3.97
stgrpaMJB_Y2	2_03675	11	2995071	8.7273e-05	4.05912	0.04216	Significant at FDR≥3.97
stgrpaMJB_Y2	2_32581	11	2995363	8.7273e-05	4.05912	0.04216	Significant at FDR≥3.97
stgrpaMJB_Y2	2_30167	7	24598094	8.7406e-05	4.05846	0.05136	Significant at FDR≥3.97
stgrpaMJB_Y1	2_54737	7	19387024	8.8083e-05	4.05511	0.05151	Significant at FDR≥3.97
stgrpaMJB_Y1	2_32324	2	31106855	8.8316e-05	4.05396	0.05152	Significant at FDR≥3.97
stgrpaMJB_Y2	2_15307	7	28973077	8.8844e-05	4.05137	0.05126	Significant at FDR≥3.97
stgrpaMJB_Y1	2_17549	9	39757075	8.8981e-05	4.0507	0.05146	Significant at FDR≥3.97
stgrpaMD_Y1	2_25542	2	30670276	8.9032e-05	4.05045	0.05256	Significant at FDR≥3.97
stgrpaMJB_Y1	2_17550	9	39757532	8.9095e-05	4.05015	0.05146	Significant at FDR≥3.97
stgrpaMJB_Y2	2_46792	10	9951619	8.9155e-05	4.04985	0.05124	Significant at FDR≥3.97
stgrpaMJB_Y1	2_15555	7	21338921	8.9178e-05	4.04974	0.05144	Significant at FDR≥3.97
stgrpaMJB_Y1	2_04673	7	21385277	8.9178e-05	4.04974	0.05144	Significant at FDR≥3.97
stgrpaMJB_Y1	2_32008	7	21415567	8.9178e-05	4.04974	0.05144	Significant at FDR≥3.97
stgrpaMJB_Y1	2_14829	7	21425902	8.9377e-05	4.04877	0.05144	Significant at FDR≥3.97
stgrpaMD_Y1	2_42226	11	28583569	8.9432e-05	4.04851	0.05253	Significant at FDR≥3.97
stgrpaMJB_Y2	2_32980	10	9958467	8.9641e-05	4.04749	0.05121	Significant at FDR≥3.97
stgrpaMJB_Y2	2_13028	10	9958908	8.9641e-05	4.04749	0.05121	Significant at FDR≥3.97
strgscoreMJB_Y1	2_48528	6	31255363	8.9641e-05	4.04749	0.0433	Significant at FDR≥3.97
stgrpaMJB_Y2	2_38725	10	9144567	8.966e-05	4.0474	0.05121	Significant at FDR≥3.97
stgrpaMJB_Y2	2_22744	10	9151848	8.966e-05	4.0474	0.05121	Significant at FDR≥3.97
stgrpaMJB_Y2	2_42581	10	9639377	8.966e-05	4.0474	0.05121	Significant at FDR≥3.97
stgrpaMJB_Y2	2_40602	10	9869918	8.966e-05	4.0474	0.05121	Significant at FDR≥3.97
stgrpaMJB_Y2	2_33791	10	9899265	8.966e-05	4.0474	0.05121	Significant at FDR≥3.97
stgrpaMJB_Y2	2_53024	10	9619855	8.9742e-05	4.047	0.05121	Significant at FDR≥3.97
stgrpaMJB_Y1	2_12625	7	39809683	9.0536e-05	4.04318	0.05136	Significant at FDR≥3.97
stgrpaMJB_Y1	2_14743	7	39817766	9.0536e-05	4.04318	0.05136	Significant at FDR≥3.97
stgrpaMJB_Y2	2_33617	6	31100359	9.0633e-05	4.04271	0.04196	Significant at FDR≥3.97
stgrpaMJB_Y2	2_33675	7	27783836	9.072e-05	4.0423	0.05362	Significant at FDR≥3.97
stgrpaMD_Y1	2_12660	11	1389692	9.1035e-05	4.04079	0.0491	Significant at FDR≥3.97
stgrpaMD_Y1	2_46714	3	41733725	9.107e-05	4.04062	0.05292	Significant at FDR≥3.97
stgrpaMD_Y1	2_16837	2	30606042	9.1225e-05	4.03989	0.05239	Significant at FDR≥3.97
stgrpaMJB_Y2	2_12625	7	39809683	9.1271e-05	4.03967	0.05111	Significant at FDR≥3.97
stgrpaMJB_Y2	2_14743	7	39817766	9.1271e-05	4.03967	0.05111	Significant at FDR≥3.97
stgrpaMJB_Y2	2_17240	7	37184328	9.1333e-05	4.03937	0.05111	Significant at FDR≥3.97
stgrpaMJB_Y2	2_17241	7	37184689	9.1333e-05	4.03937	0.05111	Significant at FDR≥3.97
stgrpaMJB_Y2	2_14245	7	37190435	9.1333e-05	4.03937	0.05111	Significant at FDR≥3.97
stgrpaMJB_Y1	2_28402	7	22939448	9.1491e-05	4.03862	0.0513	Significant at FDR≥3.97
stgrpaMJB_Y1	1_1096	7	22948504	9.1629e-05	4.03797	0.05129	Significant at FDR≥3.97
stgrpaMJB_Y1	2_01471	7	24676842	9.1704e-05	4.03761	0.05128	Significant at FDR≥3.97
stgrpaMJB_Y2	2_24328	7	21416209	9.1736e-05	4.03746	0.05108	Significant at FDR≥3.97
stgrpaMJB_Y2	2_14830	7	21425057	9.1736e-05	4.03746	0.05108	Significant at FDR≥3.97
stgrpaMJB_Y2	2_30168	7	24596443	9.2939e-05	4.0318	0.05102	Significant at FDR≥3.97
stgrpaMJB_Y1	2_14744	7	39820360	9.3208e-05	4.03055	0.05163	Significant at FDR≥3.97
stgrpaMJB_Y1	2_30167	7	24598094	9.3276e-05	4.03023	0.05119	Significant at FDR≥3.97
stgrpaMJB_Y2	2_14744	7	39820360	9.3839e-05	4.02762	0.05137	Significant at FDR≥3.97
stgrpaMJB_Y2	2_11061	7	24573589	9.4429e-05	4.02489	0.05092	Significant at FDR≥3.97
stgrpaMJB_Y1	2_37485	10	9914757	9.4596e-05	4.02413	0.05111	Significant at FDR≥3.97
stgrpaMJB_Y1	2_37486	10	9926826	9.4596e-05	4.02413	0.05111	Significant at FDR≥3.97
stgrpaMJB_Y1	2_37487	10	9938040	9.4596e-05	4.02413	0.05111	Significant at FDR≥3.97
stgrpaMJB_Y1	2_52385	10	9951966	9.4596e-05	4.02413	0.05111	Significant at FDR≥3.97
stgrpaMJB_Y2	2_13158	7	28613063	9.5172e-05	4.02149	0.05088	Significant at FDR≥3.97
stgrpaMJB_Y2	2_21999	6	33676735	9.5337e-05	4.02074	0.04169	Significant at FDR≥3.97
stgrpaMJB_Y1	2_33675	7	27783836	9.5689e-05	4.01914	0.05352	Significant at FDR≥3.97
strgscore_COMB	2_42259	11	1694467	9.5996e-05	4.01775	0.05335	Significant at FDR≥3.97
stgrpaMJB_Y1	2_03544	10	34347093	9.6024e-05	4.01762	0.04182	Significant at FDR≥3.97
stgrpaMJB_Y1	2_10967	9	41648291	9.6925e-05	4.01356	0.05097	Significant at FDR≥3.97
stgrpaMJB_Y2	2_44234	10	9663949	9.7423e-05	4.01134	0.05079	Significant at FDR≥3.97
stgrpaMJB_Y2	2_51979	1	20065843	9.7477e-05	4.0111	0.05074	Significant at FDR≥3.97
stgrpaMD_Y1	2_24024	2	30709133	9.7998e-05	4.00878	0.05197	Significant at FDR≥3.97
stgrpaMD_Y1	2_47750	11	1503594	9.8153e-05	4.0081	0.04257	Significant at FDR≥3.97
stgrpaMJB_Y1	2_24328	7	21416209	9.8162e-05	4.00806	0.0509	Significant at FDR≥3.97
stgrpaMJB_Y1	2_14830	7	21425057	9.8162e-05	4.00806	0.0509	Significant at FDR≥3.97
stgrpaMJB_Y2	2_23593	7	27755270	9.8226e-05	4.00777	0.0507	Significant at FDR≥3.97
stgrpaMJB_Y2	2_17861	8	35389996	9.8512e-05	4.00651	0.05068	Significant at FDR≥3.97
stgrpaMJB_Y1	2_30168	7	24596443	9.9026e-05	4.00425	0.05087	Significant at FDR≥3.97
stgrpaMJB_Y1	2_24889	9	39787988	9.9057e-05	4.00411	0.05085	Significant at FDR≥3.97
stgrpaMJB_Y2	2_45631	10	14029480	9.914e-05	4.00375	0.05065	Significant at FDR≥3.97
stgrpaMJB_Y2	2_42497	10	14038544	9.914e-05	4.00375	0.05065	Significant at FDR≥3.97
strgscore_COMB	2_48528	6	31255363	9.94e-05	4.00261	0.04246	Significant at FDR≥3.97
stgrpaMJB_Y1	2_46792	10	9951619	9.9604e-05	4.00172	0.05082	Significant at FDR≥3.97
stgrpaMD_Y1	2_06210	7	39475045	9.9631e-05	4.00161	0.05188	Significant at FDR≥3.97
stgrpaMD_Y1	2_06212	7	39476832	9.9631e-05	4.00161	0.05188	Significant at FDR≥3.97
stgrpaMJB_Y2	2_19998	10	9797369	9.9692e-05	4.00134	0.05061	Significant at FDR≥3.97
stgrpaMJB_Y2	2_19997	10	9797851	9.9692e-05	4.00134	0.05061	Significant at FDR≥3.97
stgrpaMJB_Y2	2_45632	10	9804939	9.9692e-05	4.00134	0.05061	Significant at FDR≥3.97
stgrpaMJB_Y1	2_20824	9	39776821	9.9825e-05	4.00076	0.05081	Significant at FDR≥3.97
stgrpaMJB_Y1	2_32980	10	9958467	9.9936e-05	4.00028	0.0508	Significant at FDR≥3.97
stgrpaMJB_Y1	2_13028	10	9958908	9.9936e-05	4.00028	0.0508	Significant at FDR≥3.97
stgrpaMJB_Y2	2_47895	10	14037023	0.00010041	3.99822	0.05057	Significant at FDR≥3.97
stgrpaMJB_Y1	2_38725	10	9144567	0.00010046	3.99801	0.05077	Significant at FDR≥3.97
stgrpaMJB_Y1	2_22744	10	9151848	0.00010046	3.99801	0.05077	Significant at FDR≥3.97
stgrpaMJB_Y1	2_42581	10	9639377	0.00010046	3.99801	0.05077	Significant at FDR≥3.97
stgrpaMJB_Y1	2_40602	10	9869918	0.00010046	3.99801	0.05077	Significant at FDR≥3.97
stgrpaMJB_Y1	2_33791	10	9899265	0.00010046	3.99801	0.05077	Significant at FDR≥3.97
stgrpaMJB_Y1	2_53024	10	9619855	0.00010055	3.99762	0.05077	Significant at FDR≥3.97
stgrpaMJB_Y1	2_13158	7	28613063	0.00010062	3.99732	0.05076	Significant at FDR≥3.97
stgrpaMJB_Y1	2_11061	7	24573589	0.00010064	3.99723	0.05076	Significant at FDR≥3.97
stgrpaMJB_Y1	2_50655	11	8501768	0.00010214	3.9908	0.05067	Significant at FDR≥3.97
stgrpaMJB_Y2	2_10967	9	41648291	0.00010218	3.99063	0.05048	Significant at FDR≥3.97
stgrpaMJB_Y1	2_17240	7	37184328	0.00010238	3.98978	0.05066	Significant at FDR≥3.97
stgrpaMJB_Y1	2_17241	7	37184689	0.00010238	3.98978	0.05066	Significant at FDR≥3.97
stgrpaMJB_Y1	2_14245	7	37190435	0.00010238	3.98978	0.05066	Significant at FDR≥3.97
stgrpaMJB_Y1	2_23593	7	27755270	0.00010245	3.98949	0.05066	Significant at FDR≥3.97
stgrpaMJB_Y1	2_45631	10	14029480	0.00010258	3.98894	0.05065	Significant at FDR≥3.97
stgrpaMJB_Y1	2_42497	10	14038544	0.00010258	3.98894	0.05065	Significant at FDR≥3.97
stgrpaMJB_Y1	2_17861	8	35389996	0.00010269	3.98847	0.05064	Significant at FDR≥3.97
stgrpaMD_Y1	2_26134	7	40063674	0.00010315	3.98653	0.05169	Significant at FDR≥3.97
stgrpaMD_Y1	2_41459	3	36210377	0.00010319	3.98636	0.05879	Significant at FDR≥3.97
stgrpaMJB_Y2	2_54547	10	9865563	0.00010328	3.98598	0.05344	Significant at FDR≥3.97
stgrpaMD_Y1	1_0352	3	41017951	0.00010386	3.98355	0.05165	Significant at FDR≥3.97
stgrpaMD_Y1	2_05475	3	41017951	0.00010386	3.98355	0.05165	Significant at FDR≥3.97
stgrpaMD_Y1	2_05476	3	41018570	0.00010387	3.98351	0.05164	Significant at FDR≥3.97
stgrpaMJB_Y1	2_47895	10	14037023	0.0001039	3.98338	0.05058	Significant at FDR≥3.97
stgrpaMJB_Y1	2_10146	2	29895751	0.00010433	3.98159	0.05056	Significant at FDR≥3.97
stgrpaMJB_Y1	2_15501	7	38086147	0.00010479	3.97968	0.05053	Significant at FDR≥3.97
stgrpaMJB_Y1	2_24808	2	31761543	0.00010625	3.97367	0.05045	Significant at FDR≥3.97
stgrpaMJB_Y1	2_23459	2	31765248	0.00010625	3.97367	0.05045	Significant at FDR≥3.97
stgrpaMJB_Y2	2_40790	10	9971722	0.00010682	3.97135	0.05025	Significant at FDR≥3.97
strgscoreMD_Y1	2_05710	10	39048641	0.00010687	3.97114	0.04252	Significant at FDR≥3.97
stgrpaMD_Y1	2_24378	3	37284829	0.00010771	3.96774	0.05143	Significant at FDR≥3.97
stgrpaMJB_Y2	2_39814	10	9835606	0.00010791	3.96694	0.05317	Significant at FDR≥3.97
stgrpaMJB_Y2	2_45395	10	9985926	0.00010799	3.96662	0.05018	Significant at FDR≥3.97
stgrpaMJB_Y1	2_44234	10	9663949	0.00010882	3.96329	0.05037	Significant at FDR≥3.97
stgrpaMJB_Y2	2_25889	11	3919124	0.00010942	3.9609	0.05906	Significant at FDR≥3.97
stgrpaMJB_Y2	2_32017	7	24690845	0.00010959	3.96023	0.05008	Significant at FDR≥3.97
stgrpaMJB_Y2	2_28402	7	22939448	0.00010961	3.96015	0.05008	Significant at FDR≥3.97
stgrpaMJB_Y2	1_1096	7	22948504	0.00010977	3.95952	0.05008	Significant at FDR≥3.97
stgrpaMD_Y1	2_14581	7	38037276	0.00011002	3.95853	0.05131	Significant at FDR≥3.97
stgrpaMJB_Y2	2_15533	7	28715640	0.00011006	3.95837	0.05006	Significant at FDR≥3.97
stgrpaMJB_Y2	2_07895	7	28760057	0.00011006	3.95837	0.05006	Significant at FDR≥3.97
stgrpaMJB_Y2	2_09094	7	28766965	0.00011006	3.95837	0.05006	Significant at FDR≥3.97
stgrpaMJB_Y2	2_41203	7	28775303	0.00011006	3.95837	0.05006	Significant at FDR≥3.97
stgrpaMJB_Y1	2_03588	7	39617484	0.0001103	3.95742	0.05024	Significant at FDR≥3.97
stgrpaMJB_Y2	2_23333	7	28858493	0.00011044	3.95687	0.05004	Significant at FDR≥3.97
stgrpaMJB_Y2	2_26940	7	28865703	0.00011044	3.95687	0.05004	Significant at FDR≥3.97
stgrpaMJB_Y2	2_08993	7	28880015	0.00011044	3.95687	0.05004	Significant at FDR≥3.97
stgrpaMJB_Y2	2_28025	7	28881453	0.00011055	3.95644	0.05004	Significant at FDR≥3.97
stgrpaMJB_Y1	2_12982	8	37817496	0.00011063	3.95613	0.04107	Significant at FDR≥3.97
stgrpaMJB_Y2	2_17549	9	39757075	0.00011091	3.95503	0.05002	Significant at FDR≥3.97
stgrpaMJB_Y1	2_19998	10	9797369	0.00011105	3.95448	0.0502	Significant at FDR≥3.97
stgrpaMJB_Y1	2_19997	10	9797851	0.00011105	3.95448	0.0502	Significant at FDR≥3.97
stgrpaMJB_Y1	2_45632	10	9804939	0.00011105	3.95448	0.0502	Significant at FDR≥3.97
stgrpaMJB_Y2	2_17550	9	39757532	0.00011105	3.95448	0.05001	Significant at FDR≥3.97
stgrpaMJB_Y2	2_30482	7	24679909	0.00011141	3.95308	0.04999	Significant at FDR≥3.97
stgrpaMJB_Y2	2_26372	11	32932559	0.00011159	3.95237	0.04998	Significant at FDR≥3.97
stgrpaMJB_Y2	2_20158	7	27761719	0.00011174	3.95179	0.04997	Significant at FDR≥3.97
stgrpaMJB_Y2	2_01472	7	24676000	0.00011268	3.94815	0.04992	Significant at FDR≥3.97
stgrpaMJB_Y2	2_10146	2	29895751	0.00011279	3.94773	0.04992	Significant at FDR≥3.97
stgrpaMJB_Y1	2_40790	10	9971722	0.00011361	3.94458	0.05009	Significant at FDR≥3.97
stgrpaMD_Y1	2_27446	9	43306452	0.00011398	3.94317	0.0579	Significant at FDR≥3.97
stgrpaMJB_Y2	2_34144	7	21254940	0.00011414	3.94256	0.04985	Significant at FDR≥3.97
stgrpaMJB_Y2	2_41712	7	21281144	0.00011414	3.94256	0.04985	Significant at FDR≥3.97
stgrpaMJB_Y1	2_21999	6	33676735	0.00011463	3.9407	0.04088	Significant at FDR≥3.97
stgrpaMJB_Y1	2_45395	10	9985926	0.00011463	3.9407	0.05004	Significant at FDR≥3.97
stgrpaMJB_Y2	2_21339	7	28740307	0.00011527	3.93828	0.0498	Significant at FDR≥3.97
stgrpaMJB_Y2	2_21340	7	28740688	0.00011527	3.93828	0.0498	Significant at FDR≥3.97
stgrpaMJB_Y1	2_25889	11	3919124	0.00011568	3.93674	0.05897	Significant at FDR≥3.97
stgrpaMJB_Y1	2_54547	10	9865563	0.00011574	3.93652	0.05298	Significant at FDR≥3.97
stgrpaMJB_Y2	2_32324	2	31106855	0.00011588	3.93599	0.04979	Significant at FDR≥3.97
stgrpaMJB_Y1	2_51979	1	20065843	0.00011602	3.93547	0.04995	Significant at FDR≥3.97
stgrpaMJB_Y1	2_32017	7	24690845	0.00011622	3.93472	0.04994	Significant at FDR≥3.97
stgrpaMJB_Y1	2_20158	7	27761719	0.00011649	3.93371	0.04993	Significant at FDR≥3.97
stgrpaMJB_Y2	2_15501	7	38086147	0.00011652	3.9336	0.04974	Significant at FDR≥3.97
stgrpaMJB_Y1	2_15533	7	28715640	0.000117	3.93181	0.04991	Significant at FDR≥3.97
stgrpaMJB_Y1	2_07895	7	28760057	0.000117	3.93181	0.04991	Significant at FDR≥3.97
stgrpaMJB_Y1	2_09094	7	28766965	0.000117	3.93181	0.04991	Significant at FDR≥3.97
stgrpaMJB_Y1	2_41203	7	28775303	0.000117	3.93181	0.04991	Significant at FDR≥3.97
stgrpaMD_Y1	2_18381	9	43092244	0.00011704	3.93167	0.05095	Significant at FDR≥3.97
stgrpaMJB_Y2	2_11110	7	23430985	0.00011715	3.93126	0.04971	Significant at FDR≥3.97
stgrpaMJB_Y1	2_23333	7	28858493	0.0001173	3.9307	0.04989	Significant at FDR≥3.97
stgrpaMJB_Y1	2_26940	7	28865703	0.0001173	3.9307	0.04989	Significant at FDR≥3.97
stgrpaMJB_Y1	2_08993	7	28880015	0.0001173	3.9307	0.04989	Significant at FDR≥3.97
stgrpaMJB_Y1	2_28025	7	28881453	0.00011743	3.93022	0.04989	Significant at FDR≥3.97
stgrpaMJB_Y1	2_21811	2	31747012	0.00011763	3.92948	0.04988	Significant at FDR≥3.97
stgrpaMJB_Y2	2_43325	10	9784813	0.00011767	3.92933	0.04985	Significant at FDR≥3.97
stgrpaMJB_Y1	2_30482	7	24679909	0.0001182	3.92738	0.04985	Significant at FDR≥3.97
stgrpaMJB_Y1	2_02124	7	35848252	0.00011838	3.92672	0.04984	Significant at FDR≥3.97
stgrpaMJB_Y2	2_03128	7	21055560	0.00011895	3.92464	0.04962	Significant at FDR≥3.97
stgrpaMJB_Y1	2_01472	7	24676000	0.00011929	3.9234	0.0498	Significant at FDR≥3.97
stgrpaMJB_Y2	2_03544	10	34347093	0.00011946	3.92278	0.0405	Significant at FDR≥3.97
stgrpaMJB_Y1	2_11110	7	23430985	0.00012001	3.92078	0.04976	Significant at FDR≥3.97
stgrpaMJB_Y2	2_22438	7	28154103	0.00012003	3.92071	0.04957	Significant at FDR≥3.97
stgrpaMJB_Y2	2_24367	7	28185113	0.00012003	3.92071	0.04957	Significant at FDR≥3.97
stgrpaMD_Y1	2_52440	7	37169725	0.00012008	3.92053	0.05081	Significant at FDR≥3.97
stgrpaMD_Y1	2_54787	11	5330359	0.00012054	3.91887	0.04149	Significant at FDR≥3.97
stgrpaMJB_Y1	2_39814	10	9835606	0.00012054	3.91887	0.05273	Significant at FDR≥3.97
stgrpaMJB_Y2	2_03588	7	39617484	0.00012072	3.91822	0.04954	Significant at FDR≥3.97
stgrpaMJB_Y2	2_02301	7	23771664	0.00012083	3.91783	0.04954	Significant at FDR≥3.97
stgrpaMD_Y1	2_04747	3	36240833	0.00012145	3.9156	0.05074	Significant at FDR≥3.97
stgrpaMJB_Y1	2_34144	7	21254940	0.00012149	3.91546	0.04969	Significant at FDR≥3.97
stgrpaMJB_Y1	2_41712	7	21281144	0.00012149	3.91546	0.04969	Significant at FDR≥3.97
stgrpaMJB_Y2	2_03129	7	21058773	0.0001216	3.91507	0.0495	Significant at FDR≥3.97
stgrpaMJB_Y2	2_23529	7	21072698	0.0001216	3.91507	0.0495	Significant at FDR≥3.97
stgrpaMJB_Y2	2_44047	7	21089175	0.0001216	3.91507	0.0495	Significant at FDR≥3.97
stgrpaMJB_Y2	2_24889	9	39787988	0.00012164	3.91492	0.0495	Significant at FDR≥3.97
stgrpaMD_Y1	2_47333	3	41354281	0.00012178	3.91442	0.05082	Significant at FDR≥3.97
stgrpaMD_Y1	2_10095	11	2716510	0.00012194	3.91385	0.0414	Significant at FDR≥3.97
stgrpaMD_Y1	2_11455	3	37058080	0.00012209	3.91332	0.05071	Significant at FDR≥3.97
stgrpaMD_Y1	2_50345	11	41162396	0.00012226	3.91272	0.04139	Significant at FDR≥3.97
stgrpaMD_Y1	2_21096	11	41198157	0.00012226	3.91272	0.04139	Significant at FDR≥3.97
stgrpaMJB_Y2	2_39911	7	28202429	0.00012248	3.91193	0.04945	Significant at FDR≥3.97
stgrpaMJB_Y2	2_31573	7	28206015	0.00012248	3.91193	0.04945	Significant at FDR≥3.97
stgrpaMJB_Y2	2_27816	7	28222923	0.00012248	3.91193	0.04945	Significant at FDR≥3.97
stgrpaMJB_Y2	2_06113	7	28234801	0.00012248	3.91193	0.04945	Significant at FDR≥3.97
stgrpaMJB_Y1	2_21339	7	28740307	0.00012251	3.91183	0.04965	Significant at FDR≥3.97
stgrpaMJB_Y1	2_21340	7	28740688	0.00012251	3.91183	0.04965	Significant at FDR≥3.97
stgrpaMJB_Y2	2_20824	9	39776821	0.00012264	3.91137	0.04945	Significant at FDR≥3.97
stgrpaMJB_Y1	2_03589	7	39620515	0.00012278	3.91087	0.04963	Significant at FDR≥3.97
stgrpaMJB_Y2	2_18976	9	41139433	0.00012321	3.90935	0.04942	Significant at FDR≥3.97
stgrpaMJB_Y2	2_25893	4	39769280	0.00012332	3.90897	0.04947	Significant at FDR≥3.97
stgrpaMJB_Y2	2_44649	10	15005573	0.00012399	3.90661	0.04939	Significant at FDR≥3.97
stgrpaMJB_Y1	2_22438	7	28154103	0.00012475	3.90396	0.04954	Significant at FDR≥3.97
stgrpaMJB_Y1	2_24367	7	28185113	0.00012475	3.90396	0.04954	Significant at FDR≥3.97
stgrpaMD_Y1	2_24039	3	36526220	0.00012514	3.9026	0.05057	Significant at FDR≥3.97
stgrpaMJB_Y2	2_24808	2	31761543	0.0001252	3.9024	0.04933	Significant at FDR≥3.97
stgrpaMJB_Y2	2_23459	2	31765248	0.0001252	3.9024	0.04933	Significant at FDR≥3.97
stgrpaMJB_Y1	2_03128	7	21055560	0.00012524	3.90226	0.04952	Significant at FDR≥3.97
stgrpaMJB_Y1	2_43325	10	9784813	0.00012595	3.8998	0.04967	Significant at FDR≥3.97
stgrpaMJB_Y1	2_44649	10	15005573	0.00012654	3.89777	0.04946	Significant at FDR≥3.97
stgrpaMJB_Y1	2_26372	11	32932559	0.00012765	3.89398	0.04941	Not significant at both BF and FDR
stgrpaMJB_Y1	2_02301	7	23771664	0.00012787	3.89323	0.04941	Not significant at both BF and FDR
stgrpaMJB_Y1	2_39911	7	28202429	0.0001279	3.89313	0.0494	Not significant at both BF and FDR
stgrpaMJB_Y1	2_31573	7	28206015	0.0001279	3.89313	0.0494	Not significant at both BF and FDR
stgrpaMJB_Y1	2_27816	7	28222923	0.0001279	3.89313	0.0494	Not significant at both BF and FDR
stgrpaMJB_Y1	2_06113	7	28234801	0.0001279	3.89313	0.0494	Not significant at both BF and FDR
stgrpaMJB_Y1	2_03129	7	21058773	0.00012825	3.89194	0.04939	Not significant at both BF and FDR
stgrpaMJB_Y1	2_23529	7	21072698	0.00012825	3.89194	0.04939	Not significant at both BF and FDR
stgrpaMJB_Y1	2_44047	7	21089175	0.00012825	3.89194	0.04939	Not significant at both BF and FDR
stgrpaMJB_Y2	2_44887	10	10016537	0.00012827	3.89187	0.0492	Not significant at both BF and FDR
stgrpaMD_Y1	2_45797	3	41488803	0.00012842	3.89137	0.05043	Not significant at both BF and FDR
stgrpaMJB_Y1	2_18955	7	38142401	0.00012905	3.88924	0.04935	Not significant at both BF and FDR
stgrpaMJB_Y2	2_51569	8	35660120	0.00012934	3.88827	0.04915	Not significant at both BF and FDR
stgrpaMD_Y1	2_34699	2	29720189	0.00012972	3.88699	0.05037	Not significant at both BF and FDR
stgrpaMD_Y1	2_54475	3	41463979	0.00012986	3.88652	0.05041	Not significant at both BF and FDR
stgrpaMD_Y1	2_04069	3	41479882	0.00012986	3.88652	0.05041	Not significant at both BF and FDR
stgrpaMD_Y1	2_18572	3	36660533	0.00013027	3.88516	0.05034	Not significant at both BF and FDR
strgscoreMJB_Y1	2_34622	9	1494539	0.00013094	3.88293	0.05052	Not significant at both BF and FDR
stgrpaMD_Y1	2_05273	3	41457906	0.00013212	3.87903	0.05025	Not significant at both BF and FDR
stgrpaMD_Y1	2_04070	3	41480293	0.00013216	3.8789	0.0503	Not significant at both BF and FDR
stgrpaMJB_Y2	2_48706	8	35660811	0.00013244	3.87798	0.04901	Not significant at both BF and FDR
stgrpaMJB_Y1	2_32335	11	3617893	0.00013259	3.87749	0.04249	Not significant at both BF and FDR
stgrpaMD_Y1	2_06308	3	41519741	0.00013269	3.87716	0.05022	Not significant at both BF and FDR
stgrpaMJB_Y1	2_04431	9	39249901	0.00013318	3.87556	0.04918	Not significant at both BF and FDR
stgrpaMJB_Y1	2_33398	9	39256819	0.00013318	3.87556	0.04918	Not significant at both BF and FDR
stgrpaMJB_Y1	2_52801	9	39259800	0.00013318	3.87556	0.04918	Not significant at both BF and FDR
stgrpaMJB_Y1	2_27998	9	39261737	0.00013318	3.87556	0.04918	Not significant at both BF and FDR
stgrpaMJB_Y1	2_08921	9	39268502	0.00013318	3.87556	0.04918	Not significant at both BF and FDR
stgrpaMJB_Y1	2_08922	9	39269336	0.00013318	3.87556	0.04918	Not significant at both BF and FDR
stgrpaMJB_Y1	2_04430	9	39249591	0.00013339	3.87488	0.04917	Not significant at both BF and FDR
stgrpaMJB_Y2	2_27348	7	36833247	0.00013341	3.87481	0.04938	Not significant at both BF and FDR
stgrpaMJB_Y1	2_27997	9	39261126	0.00013354	3.87439	0.04917	Not significant at both BF and FDR
stgrpaMD_Y1	2_05272	3	41457152	0.00013378	3.87361	0.05018	Not significant at both BF and FDR
stgrpaMD_Y1	2_06331	10	40591141	0.00013378	3.87361	0.05018	Not significant at both BF and FDR
stgrpaMJB_Y2	2_03589	7	39620515	0.00013392	3.87315	0.04895	Not significant at both BF and FDR
stgrpaMJB_Y1	2_34399	2	30083796	0.00013473	3.87054	0.04911	Not significant at both BF and FDR
stgrpaMJB_Y1	2_08244	9	42987640	0.00013527	3.8688	0.04909	Not significant at both BF and FDR
stgrpaMD_Y1	2_19817	3	37303521	0.00013537	3.86848	0.05012	Not significant at both BF and FDR
stgrpaMJB_Y2	2_27715	10	10063039	0.00013542	3.86832	0.04889	Not significant at both BF and FDR
stgrpaMJB_Y2	2_18955	7	38142401	0.00013552	3.868	0.04889	Not significant at both BF and FDR
stgrpaMD_Y1	2_06047	7	38123502	0.00013589	3.86681	0.05009	Not significant at both BF and FDR
stgrpaMD_Y1	2_17907	3	41021255	0.00013604	3.86633	0.05009	Not significant at both BF and FDR
stgrpaMJB_Y2	2_29456	7	24497662	0.00013626	3.86563	0.04885	Not significant at both BF and FDR
stgrpaMD_Y1	2_15815	3	40942775	0.00013629	3.86554	0.05008	Not significant at both BF and FDR
stgrpaMJB_Y2	2_02124	7	35848252	0.00013629	3.86554	0.04886	Not significant at both BF and FDR
stgrpaMD_Y1	2_14327	3	40956918	0.00013633	3.86541	0.05007	Not significant at both BF and FDR
stgrpaMD_Y1	2_08281	3	41009896	0.00013633	3.86541	0.05007	Not significant at both BF and FDR
stgrpaMD_Y1	2_43678	3	40974475	0.00013638	3.86525	0.05008	Not significant at both BF and FDR
stgrpaMJB_Y2	2_40503	10	10010000	0.00013639	3.86522	0.04885	Not significant at both BF and FDR
stgrpaMD_Y1	2_37714	3	36834208	0.00013649	3.8649	0.05009	Not significant at both BF and FDR
stgrpaMD_Y1	2_05124	3	36530540	0.00013682	3.86385	0.05005	Not significant at both BF and FDR
stgrpaMJB_Y2	2_47386	4	39713702	0.00013685	3.86376	0.04883	Not significant at both BF and FDR
stgrpaMJB_Y2	2_44897	4	39735703	0.00013685	3.86376	0.04883	Not significant at both BF and FDR
stgrpaMD_Y1	2_24038	3	36526612	0.00013702	3.86322	0.05005	Not significant at both BF and FDR
stgrpaMD_Y1	2_05121	3	36532952	0.00013731	3.8623	0.05003	Not significant at both BF and FDR
stgrpaMD_Y1	2_01913	3	37221483	0.00013733	3.86223	0.05003	Not significant at both BF and FDR
stgrpaMD_Y1	2_05122	3	36532426	0.00013751	3.86167	0.05003	Not significant at both BF and FDR
stgrpaMJB_Y1	2_51569	8	35660120	0.00013753	3.8616	0.04899	Not significant at both BF and FDR
stgrpaMJB_Y2	2_21811	2	31747012	0.00013795	3.86028	0.04879	Not significant at both BF and FDR
stgrpaMD_Y1	2_22658	3	36652931	0.00013801	3.86009	0.05	Not significant at both BF and FDR
stgrpaMD_Y1	2_49324	3	36881823	0.00013802	3.86006	0.05	Not significant at both BF and FDR
stgrpaMJB_Y2	2_19501	7	28781188	0.00013965	3.85496	0.04876	Not significant at both BF and FDR
stgrpaMJB_Y1	2_27348	7	36833247	0.0001398	3.85449	0.04932	Not significant at both BF and FDR
stgrpaMJB_Y1	2_44887	10	10016537	0.00014053	3.85223	0.04888	Not significant at both BF and FDR
stgrpaMJB_Y1	2_26049	11	33417624	0.00014069	3.85174	0.04887	Not significant at both BF and FDR
stgrpaMJB_Y2	2_04478	7	23541315	0.00014085	3.85124	0.04867	Not significant at both BF and FDR
stgrpaMJB_Y2	2_04477	7	23542259	0.00014085	3.85124	0.04867	Not significant at both BF and FDR
stgrpaMJB_Y2	2_08244	9	42987640	0.00014117	3.85026	0.04866	Not significant at both BF and FDR
stgrpaMJB_Y2	2_09745	11	32686651	0.00014137	3.84964	0.04865	Not significant at both BF and FDR
stgrpaMJB_Y1	2_21994	3	40929789	0.00014142	3.84949	0.04884	Not significant at both BF and FDR
stgrpaMJB_Y1	1_0740	3	17744978	0.0001418	3.84832	0.04882	Not significant at both BF and FDR
stgrpaMJB_Y1	2_48706	8	35660811	0.0001419	3.84802	0.04882	Not significant at both BF and FDR
stgrpaMJB_Y1	2_18976	9	41139433	0.000142	3.84771	0.04881	Not significant at both BF and FDR
stgrpaMJB_Y1	2_33280	3	40501638	0.00014203	3.84762	0.05124	Not significant at both BF and FDR
stgrpaMJB_Y1	2_13690	3	17744978	0.00014223	3.84701	0.0488	Not significant at both BF and FDR
stgrpaMJB_Y2	2_32418	7	28448265	0.0001424	3.84649	0.05093	Not significant at both BF and FDR
stgrpaMJB_Y1	2_30987	11	22937576	0.00014253	3.84609	0.04879	Not significant at both BF and FDR
stgrpaMJB_Y1	2_25893	4	39769280	0.00014288	3.84503	0.04883	Not significant at both BF and FDR
stgrpaMJB_Y1	2_19501	7	28781188	0.00014308	3.84442	0.04881	Not significant at both BF and FDR
stgrpaMJB_Y2	2_04588	5	322222	0.00014319	3.84409	0.04858	Not significant at both BF and FDR
stgrpaMJB_Y2	2_26423	5	322860	0.00014319	3.84409	0.04858	Not significant at both BF and FDR
stgrpaMJB_Y1	2_04588	5	322222	0.00014335	3.8436	0.04876	Not significant at both BF and FDR
stgrpaMJB_Y1	2_26423	5	322860	0.00014335	3.8436	0.04876	Not significant at both BF and FDR
stgrpaMJB_Y1	2_50355	11	22919574	0.00014353	3.84306	0.0542	Not significant at both BF and FDR
stgrpaMJB_Y1	2_04478	7	23541315	0.00014369	3.84257	0.04875	Not significant at both BF and FDR
stgrpaMJB_Y1	2_04477	7	23542259	0.00014369	3.84257	0.04875	Not significant at both BF and FDR
stgrpaMJB_Y2	2_09746	11	32679897	0.00014371	3.84251	0.04856	Not significant at both BF and FDR
stgrpaMJB_Y1	2_29456	7	24497662	0.00014381	3.84221	0.04874	Not significant at both BF and FDR
stgrpaMJB_Y1	2_27715	10	10063039	0.00014417	3.84113	0.04873	Not significant at both BF and FDR
stgrpaMJB_Y2	2_50719	7	37171629	0.00014455	3.83998	0.04852	Not significant at both BF and FDR
stgrpaMJB_Y2	2_22234	7	40258446	0.00014463	3.83974	0.04853	Not significant at both BF and FDR
stgrpaMD_Y1	2_54130	7	38089875	0.00014511	3.8383	0.05053	Not significant at both BF and FDR
stgrpaMJB_Y2	2_34489	9	41118169	0.00014521	3.838	0.04853	Not significant at both BF and FDR
stgrpaMJB_Y1	2_40503	10	10010000	0.00014538	3.8375	0.04868	Not significant at both BF and FDR
stgrpaMJB_Y2	2_04466	11	32935206	0.00014583	3.83615	0.04847	Not significant at both BF and FDR
stgrpaMJB_Y2	1_0740	3	17744978	0.00014592	3.83589	0.04847	Not significant at both BF and FDR
stgrpaMJB_Y2	2_13690	3	17744978	0.00014636	3.83458	0.04845	Not significant at both BF and FDR
stgrpaMJB_Y1	2_22234	7	40258446	0.00014666	3.83369	0.04864	Not significant at both BF and FDR
stgrpaMJB_Y2	2_14725	7	21351304	0.00014678	3.83333	0.04844	Not significant at both BF and FDR
stgrpaMJB_Y2	2_29832	7	21351725	0.00014678	3.83333	0.04844	Not significant at both BF and FDR
stgrpaMJB_Y2	2_04671	7	21393088	0.00014678	3.83333	0.04844	Not significant at both BF and FDR
stgrpaMJB_Y2	2_26455	7	21393571	0.00014678	3.83333	0.04844	Not significant at both BF and FDR
stgrpaMJB_Y2	2_49087	7	21412954	0.00014678	3.83333	0.04844	Not significant at both BF and FDR
stgrpaMJB_Y2	2_09747	11	32681062	0.00014689	3.83301	0.04843	Not significant at both BF and FDR
stgrpaMJB_Y2	2_30677	9	41119731	0.0001476	3.83091	0.0484	Not significant at both BF and FDR
stgrpaMJB_Y2	2_18233	9	41122127	0.0001476	3.83091	0.0484	Not significant at both BF and FDR
stgrpaMJB_Y2	2_55163	7	28917708	0.00014769	3.83065	0.05119	Not significant at both BF and FDR
stgrpaMJB_Y2	2_21994	3	40929789	0.00014773	3.83053	0.0484	Not significant at both BF and FDR
stgrpaMJB_Y2	2_50311	9	42922954	0.00014784	3.83021	0.0484	Not significant at both BF and FDR
stgrpaMJB_Y1	2_50311	9	42922954	0.00014787	3.83012	0.04859	Not significant at both BF and FDR
stgrpaMJB_Y2	2_50355	11	22919574	0.00014824	3.82903	0.05376	Not significant at both BF and FDR
stgrpaMD_Y1	2_32335	11	3617893	0.00014827	3.82895	0.04089	Not significant at both BF and FDR
stgrpaMD_Y1	2_53201	11	41141669	0.00014829	3.82889	0.04035	Not significant at both BF and FDR
stgrpaMJB_Y1	2_43275	3	17753568	0.0001495	3.82536	0.04852	Not significant at both BF and FDR
stgrpaMJB_Y1	2_23825	3	17780514	0.0001495	3.82536	0.04852	Not significant at both BF and FDR
stgrpaMJB_Y1	2_38542	3	17788793	0.0001495	3.82536	0.04852	Not significant at both BF and FDR
stgrpaMJB_Y1	2_40733	7	37928196	0.0001496	3.82507	0.04852	Not significant at both BF and FDR
stgrpaMD_Y1	2_17729	7	38109623	0.00014964	3.82495	0.05035	Not significant at both BF and FDR
stgrpaMJB_Y2	2_33280	3	40501638	0.00015032	3.82298	0.0507	Not significant at both BF and FDR
stgrpaMJB_Y2	2_07125	7	36833792	0.00015103	3.82094	0.04829	Not significant at both BF and FDR
stgrpaMJB_Y1	2_20881	3	17828793	0.00015161	3.81927	0.04846	Not significant at both BF and FDR
stgrpaMD_Y1	2_05788	2	29691469	0.00015163	3.81921	0.04946	Not significant at both BF and FDR
stgrpaMJB_Y1	2_32418	7	28448265	0.0001517	3.81901	0.05076	Not significant at both BF and FDR
stgrpaMJB_Y2	2_05943	11	29914127	0.00015202	3.8181	0.04824	Not significant at both BF and FDR
stgrpaMJB_Y2	2_12646	11	29924031	0.00015202	3.8181	0.04824	Not significant at both BF and FDR
stgrpaMJB_Y2	2_12645	11	29924587	0.00015202	3.8181	0.04824	Not significant at both BF and FDR
stgrpaMJB_Y2	2_53281	11	29939463	0.00015202	3.8181	0.04824	Not significant at both BF and FDR
stgrpaMJB_Y2	2_48599	11	29945985	0.00015202	3.8181	0.04824	Not significant at both BF and FDR
stgrpaMJB_Y2	2_50581	11	32166559	0.00015211	3.81784	0.04824	Not significant at both BF and FDR
stgrpaMJB_Y2	2_30987	11	22937576	0.00015242	3.81696	0.04822	Not significant at both BF and FDR
stgrpaMJB_Y1	2_14360	11	33137844	0.00015268	3.81622	0.0484	Not significant at both BF and FDR
stgrpaMJB_Y2	2_21998	6	33678123	0.00015276	3.81599	0.03921	Not significant at both BF and FDR
stgrpaMJB_Y1	2_14359	11	33138303	0.00015287	3.81568	0.0484	Not significant at both BF and FDR
stgrpaMJB_Y2	2_20483	7	40552253	0.00015339	3.8142	0.04819	Not significant at both BF and FDR
stgrpaMJB_Y2	2_43275	3	17753568	0.00015372	3.81327	0.04818	Not significant at both BF and FDR
stgrpaMJB_Y2	2_23825	3	17780514	0.00015372	3.81327	0.04818	Not significant at both BF and FDR
stgrpaMJB_Y2	2_38542	3	17788793	0.00015372	3.81327	0.04818	Not significant at both BF and FDR
stgrpaMJB_Y2	2_22770	7	29024112	0.00015388	3.81282	0.04817	Not significant at both BF and FDR
stgrpaMJB_Y1	2_11002	7	37968994	0.00015403	3.81239	0.04835	Not significant at both BF and FDR
stgrpaMJB_Y2	2_17378	7	40549876	0.00015407	3.81228	0.04816	Not significant at both BF and FDR
stgrpaMJB_Y2	2_47218	7	36837408	0.00015449	3.8111	0.04854	Not significant at both BF and FDR
stgrpaMJB_Y1	2_14725	7	21351304	0.00015459	3.81082	0.04833	Not significant at both BF and FDR
stgrpaMJB_Y1	2_29832	7	21351725	0.00015459	3.81082	0.04833	Not significant at both BF and FDR
stgrpaMJB_Y1	2_04671	7	21393088	0.00015459	3.81082	0.04833	Not significant at both BF and FDR
stgrpaMJB_Y1	2_26455	7	21393571	0.00015459	3.81082	0.04833	Not significant at both BF and FDR
stgrpaMJB_Y1	2_49087	7	21412954	0.00015459	3.81082	0.04833	Not significant at both BF and FDR
stgrpaMJB_Y1	2_11394	7	37876801	0.00015511	3.80936	0.04832	Not significant at both BF and FDR
stgrpaMJB_Y1	2_08796	7	37909876	0.00015511	3.80936	0.04832	Not significant at both BF and FDR
stgrpaMJB_Y1	2_02317	7	37988047	0.00015527	3.80891	0.04831	Not significant at both BF and FDR
stgrpaMJB_Y2	2_05458	7	24539939	0.00015533	3.80874	0.04812	Not significant at both BF and FDR
stgrpaMD_Y1	2_22233	7	40257665	0.00015551	3.80824	0.04931	Not significant at both BF and FDR
stgrpaMJB_Y1	2_20483	7	40552253	0.00015568	3.80777	0.04829	Not significant at both BF and FDR
stgrpaMJB_Y1	2_50719	7	37171629	0.00015583	3.80735	0.04829	Not significant at both BF and FDR
stgrpaMJB_Y1	2_26147	3	40533925	0.00015584	3.80732	0.05068	Not significant at both BF and FDR
stgrpaMJB_Y2	2_20881	3	17828793	0.00015589	3.80718	0.04811	Not significant at both BF and FDR
stgrpaMJB_Y1	2_15411	7	37888094	0.00015628	3.8061	0.04827	Not significant at both BF and FDR
stgrpaMJB_Y2	2_41362	7	36851486	0.00015629	3.80607	0.04808	Not significant at both BF and FDR
stgrpaMJB_Y2	2_12337	7	36863630	0.00015629	3.80607	0.04808	Not significant at both BF and FDR
stgrpaMJB_Y1	2_07125	7	36833792	0.00015631	3.80601	0.04828	Not significant at both BF and FDR
stgrpaMD_Y1	2_33232	6	32966711	0.00015654	3.80537	0.04005	Not significant at both BF and FDR
stgrpaMJB_Y1	2_17378	7	40549876	0.00015712	3.80377	0.04824	Not significant at both BF and FDR
strgscore_COMB	2_42889	4	27726756	0.0001572	3.80355	0.04926	Not significant at both BF and FDR
stgrpaMJB_Y1	2_11850	3	36170404	0.00015722	3.80349	0.04824	Not significant at both BF and FDR
stgrpaMJB_Y1	2_11849	3	36171178	0.00015722	3.80349	0.04824	Not significant at both BF and FDR
stgrpaMJB_Y1	2_43140	3	40374671	0.00015722	3.80349	0.04824	Not significant at both BF and FDR
stgrpaMJB_Y1	2_47564	3	40381975	0.00015722	3.80349	0.04824	Not significant at both BF and FDR
stgrpaMJB_Y1	2_23426	3	40386980	0.00015722	3.80349	0.04824	Not significant at both BF and FDR
stgrpaMJB_Y1	2_05943	11	29914127	0.00015749	3.80275	0.04823	Not significant at both BF and FDR
stgrpaMJB_Y1	2_12646	11	29924031	0.00015749	3.80275	0.04823	Not significant at both BF and FDR
stgrpaMJB_Y1	2_12645	11	29924587	0.00015749	3.80275	0.04823	Not significant at both BF and FDR
stgrpaMJB_Y1	2_53281	11	29939463	0.00015749	3.80275	0.04823	Not significant at both BF and FDR
stgrpaMJB_Y1	2_48599	11	29945985	0.00015749	3.80275	0.04823	Not significant at both BF and FDR
stgrpaMJB_Y2	2_11394	7	37876801	0.00015757	3.80253	0.04804	Not significant at both BF and FDR
stgrpaMJB_Y2	2_08796	7	37909876	0.00015757	3.80253	0.04804	Not significant at both BF and FDR
stgrpaMJB_Y1	2_13139	9	39701061	0.00015768	3.80222	0.04822	Not significant at both BF and FDR
stgrpaMJB_Y1	2_50581	11	32166559	0.00015781	3.80187	0.04822	Not significant at both BF and FDR
stgrpaMJB_Y1	2_08243	9	42988492	0.00015814	3.80096	0.0482	Not significant at both BF and FDR
stgrpaMJB_Y1	2_55163	7	28917708	0.00015816	3.8009	0.05099	Not significant at both BF and FDR
stgrpaMD_Y1	2_12306	7	39537665	0.00015843	3.80016	0.04921	Not significant at both BF and FDR
stgrpaMJB_Y2	2_12982	8	37817496	0.00015855	3.79983	0.03902	Not significant at both BF and FDR
stgrpaMJB_Y1	2_22770	7	29024112	0.00015857	3.79978	0.04819	Not significant at both BF and FDR
stgrpaMJB_Y2	2_34399	2	30083796	0.00015883	3.79907	0.04799	Not significant at both BF and FDR
stgrpaMJB_Y2	2_15411	7	37888094	0.00015885	3.79901	0.04799	Not significant at both BF and FDR
stgrpaMJB_Y1	2_47218	7	36837408	0.000159	3.7986	0.04859	Not significant at both BF and FDR
strgscoreMD_Y1	2_12631	8	35492679	0.00015904	3.79849	0.04037	Not significant at both BF and FDR
stgrpaMJB_Y2	2_40733	7	37928196	0.00015908	3.79838	0.04798	Not significant at both BF and FDR
stgrpaMJB_Y2	2_13139	9	39701061	0.00015913	3.79825	0.04798	Not significant at both BF and FDR
stgrpaMJB_Y1	2_50145	7	37601982	0.00015914	3.79822	0.04817	Not significant at both BF and FDR
stgrpaMJB_Y1	2_13138	9	39699016	0.00015922	3.798	0.04817	Not significant at both BF and FDR
stgrpaMD_Y1	2_11211	9	43041373	0.00015963	3.79689	0.04916	Not significant at both BF and FDR
stgrpaMJB_Y1	2_55226	9	39932739	0.00016051	3.7945	0.04816	Not significant at both BF and FDR
stgrpaMJB_Y2	2_13138	9	39699016	0.00016055	3.79439	0.04793	Not significant at both BF and FDR
stgrpaMD_Y1	2_01456	10	493977	0.00016076	3.79382	0.03991	Not significant at both BF and FDR
stgrpaMJB_Y2	2_38221	7	23317867	0.00016083	3.79363	0.04792	Not significant at both BF and FDR
stgrpaMJB_Y1	2_31970	11	22937147	0.00016113	3.79282	0.0481	Not significant at both BF and FDR
stgrpaMJB_Y1	2_03717	3	36122257	0.00016127	3.79245	0.04809	Not significant at both BF and FDR
stgrpaMJB_Y1	2_41362	7	36851486	0.00016131	3.79234	0.04809	Not significant at both BF and FDR
stgrpaMJB_Y1	2_12337	7	36863630	0.00016131	3.79234	0.04809	Not significant at both BF and FDR
stgrpaMJB_Y1	2_47386	4	39713702	0.00016141	3.79207	0.04809	Not significant at both BF and FDR
stgrpaMJB_Y1	2_44897	4	39735703	0.00016141	3.79207	0.04809	Not significant at both BF and FDR
stgrpaMJB_Y1	2_09745	11	32686651	0.00016166	3.7914	0.04808	Not significant at both BF and FDR
stgrpaMJB_Y1	2_02917	3	41213480	0.00016183	3.79094	0.04807	Not significant at both BF and FDR
stgrpaMJB_Y2	2_26049	11	33417624	0.00016238	3.78947	0.04787	Not significant at both BF and FDR
stgrpaMJB_Y2	2_39361	11	32978258	0.00016243	3.78933	0.04787	Not significant at both BF and FDR
stgrpaMJB_Y2	2_02589	11	32984609	0.00016243	3.78933	0.04787	Not significant at both BF and FDR
stgrpaMJB_Y2	2_49789	4	39750705	0.00016251	3.78912	0.04786	Not significant at both BF and FDR
stgrpaMJB_Y1	2_34489	9	41118169	0.00016272	3.78856	0.04808	Not significant at both BF and FDR
stgrpaMJB_Y1	2_50361	7	37611105	0.00016289	3.78811	0.04804	Not significant at both BF and FDR
stgrpaMJB_Y1	2_03163	7	37615690	0.00016289	3.78811	0.04804	Not significant at both BF and FDR
stgrpaMJB_Y1	2_03164	7	37615778	0.00016289	3.78811	0.04804	Not significant at both BF and FDR
stgrpaMJB_Y1	2_25719	3	41207252	0.00016304	3.78771	0.04804	Not significant at both BF and FDR
stgrpaMJB_Y2	2_52619	10	9171160	0.00016357	3.7863	0.04784	Not significant at both BF and FDR
stgrpaMJB_Y2	2_26147	3	40533925	0.00016362	3.78616	0.05019	Not significant at both BF and FDR
stgrpaMJB_Y2	2_50145	7	37601982	0.00016366	3.78606	0.04782	Not significant at both BF and FDR
stgrpaMJB_Y1	2_09746	11	32679897	0.00016376	3.78579	0.04801	Not significant at both BF and FDR
stgrpaMJB_Y2	2_11850	3	36170404	0.00016381	3.78566	0.04782	Not significant at both BF and FDR
stgrpaMJB_Y2	2_11849	3	36171178	0.00016381	3.78566	0.04782	Not significant at both BF and FDR
stgrpaMJB_Y2	2_43140	3	40374671	0.00016381	3.78566	0.04782	Not significant at both BF and FDR
stgrpaMJB_Y2	2_47564	3	40381975	0.00016381	3.78566	0.04782	Not significant at both BF and FDR
stgrpaMJB_Y2	2_23426	3	40386980	0.00016381	3.78566	0.04782	Not significant at both BF and FDR
stgrpaMJB_Y1	2_15580	3	40407648	0.00016397	3.78524	0.048	Not significant at both BF and FDR
stgrpaMJB_Y1	2_13185	7	37631256	0.00016412	3.78484	0.048	Not significant at both BF and FDR
stgrpaMJB_Y2	2_55226	9	39932739	0.00016415	3.78476	0.04784	Not significant at both BF and FDR
stgrpaMJB_Y1	2_09747	11	32681062	0.00016418	3.78468	0.04799	Not significant at both BF and FDR
stgrpaMJB_Y1	2_05458	7	24539939	0.00016419	3.78465	0.04799	Not significant at both BF and FDR
stgrpaMJB_Y2	2_11002	7	37968994	0.00016425	3.78449	0.0478	Not significant at both BF and FDR
stgrpaMJB_Y2	2_02885	7	36973448	0.00016449	3.78386	0.0478	Not significant at both BF and FDR
stgrpaMJB_Y2	1_0773	7	36974009	0.00016449	3.78386	0.0478	Not significant at both BF and FDR
stgrpaMJB_Y2	2_02886	7	36974009	0.00016449	3.78386	0.0478	Not significant at both BF and FDR
stgrpaMJB_Y2	2_08243	9	42988492	0.00016476	3.78315	0.04779	Not significant at both BF and FDR
stgrpaMJB_Y2	2_43361	11	32938914	0.00016485	3.78291	0.04778	Not significant at both BF and FDR
stgrpaMJB_Y2	2_00727	11	32951823	0.00016485	3.78291	0.04778	Not significant at both BF and FDR
stgrpaMJB_Y1	2_38221	7	23317867	0.00016517	3.78207	0.04796	Not significant at both BF and FDR
stgrpaMJB_Y2	2_38222	7	23321571	0.00016534	3.78162	0.04777	Not significant at both BF and FDR
stgrpaMJB_Y2	2_04169	7	23352799	0.00016534	3.78162	0.04777	Not significant at both BF and FDR
stgrpaMJB_Y2	2_37947	7	23389213	0.00016534	3.78162	0.04777	Not significant at both BF and FDR
stgrpaMJB_Y1	2_30677	9	41119731	0.00016537	3.78154	0.04795	Not significant at both BF and FDR
stgrpaMJB_Y1	2_18233	9	41122127	0.00016537	3.78154	0.04795	Not significant at both BF and FDR
stgrpaMJB_Y2	2_48236	10	9169642	0.00016558	3.78099	0.04776	Not significant at both BF and FDR
stgrpaMJB_Y2	2_02317	7	37988047	0.00016566	3.78078	0.04776	Not significant at both BF and FDR
stgrpaMJB_Y2	2_00513	11	32189439	0.0001658	3.78042	0.04776	Not significant at both BF and FDR
stgrpaMJB_Y2	2_04431	9	39249901	0.00016625	3.77924	0.04774	Not significant at both BF and FDR
stgrpaMJB_Y2	2_33398	9	39256819	0.00016625	3.77924	0.04774	Not significant at both BF and FDR
stgrpaMJB_Y2	2_52801	9	39259800	0.00016625	3.77924	0.04774	Not significant at both BF and FDR
stgrpaMJB_Y2	2_27998	9	39261737	0.00016625	3.77924	0.04774	Not significant at both BF and FDR
stgrpaMJB_Y2	2_08921	9	39268502	0.00016625	3.77924	0.04774	Not significant at both BF and FDR
stgrpaMJB_Y2	2_08922	9	39269336	0.00016625	3.77924	0.04774	Not significant at both BF and FDR
stgrpaMJB_Y1	2_38270	3	17909307	0.00016646	3.77869	0.04792	Not significant at both BF and FDR
stgrpaMJB_Y2	2_04430	9	39249591	0.00016649	3.77861	0.04774	Not significant at both BF and FDR
stgrpaMJB_Y1	1_0317	7	37600378	0.0001666	3.77833	0.04792	Not significant at both BF and FDR
stgrpaMJB_Y2	2_27997	9	39261126	0.00016666	3.77817	0.04773	Not significant at both BF and FDR
stgrpaMD_Y1	2_41382	11	5075653	0.00016667	3.77814	0.03972	Not significant at both BF and FDR
stgrpaMJB_Y1	1_1087	3	40804987	0.00016667	3.77814	0.04791	Not significant at both BF and FDR
stgrpaMJB_Y2	2_13185	7	37631256	0.00016676	3.77791	0.04772	Not significant at both BF and FDR
stgrpaMJB_Y2	2_43025	10	9181662	0.00016715	3.77689	0.04771	Not significant at both BF and FDR
stgrpaMJB_Y1	2_33795	3	41219857	0.00016774	3.77536	0.04787	Not significant at both BF and FDR
stgrpaMJB_Y1	2_04466	11	32935206	0.00016787	3.77503	0.04787	Not significant at both BF and FDR
stgrpaMJB_Y2	2_50361	7	37611105	0.00016793	3.77487	0.04768	Not significant at both BF and FDR
stgrpaMJB_Y2	2_03163	7	37615690	0.00016793	3.77487	0.04768	Not significant at both BF and FDR
stgrpaMJB_Y2	2_03164	7	37615778	0.00016793	3.77487	0.04768	Not significant at both BF and FDR
stgrpaMJB_Y2	2_03717	3	36122257	0.00016803	3.77461	0.04768	Not significant at both BF and FDR
stgrpaMJB_Y1	2_16267	7	37941782	0.00016845	3.77353	0.04785	Not significant at both BF and FDR
stgrpaMJB_Y2	2_09031	8	30362221	0.0001688	3.77263	0.04765	Not significant at both BF and FDR
stgrpaMJB_Y2	2_38270	3	17909307	0.00016886	3.77247	0.04765	Not significant at both BF and FDR
stgrpaMD_Y1	2_36375	2	31112072	0.000169	3.77211	0.04884	Not significant at both BF and FDR
stgrpaMD_Y1	2_16125	9	43028702	0.00016939	3.77111	0.04883	Not significant at both BF and FDR
stgrpaMJB_Y1	2_38222	7	23321571	0.00016945	3.77096	0.04781	Not significant at both BF and FDR
stgrpaMJB_Y1	2_04169	7	23352799	0.00016945	3.77096	0.04781	Not significant at both BF and FDR
stgrpaMJB_Y1	2_37947	7	23389213	0.00016945	3.77096	0.04781	Not significant at both BF and FDR
stgrpaMD_Y1	2_00424	7	38214838	0.0001695	3.77083	0.04882	Not significant at both BF and FDR
stgrpaMJB_Y2	2_29848	8	31145687	0.00016958	3.77063	0.04762	Not significant at both BF and FDR
stgrpaMD_Y1	2_31701	7	39488722	0.00016973	3.77024	0.04881	Not significant at both BF and FDR
stgrpaMJB_Y2	2_02917	3	41213480	0.00016989	3.76983	0.04761	Not significant at both BF and FDR
stgrpaMJB_Y1	2_11917	9	41291914	0.00017004	3.76945	0.0478	Not significant at both BF and FDR
stgrpaMJB_Y2	2_49217	11	32994222	0.0001702	3.76904	0.0476	Not significant at both BF and FDR
stgrpaMJB_Y1	2_21883	3	40782858	0.00017074	3.76766	0.04777	Not significant at both BF and FDR
stgrpaMJB_Y2	2_15580	3	40407648	0.00017082	3.76746	0.04758	Not significant at both BF and FDR
stgrpaMJB_Y2	2_25719	3	41207252	0.00017085	3.76739	0.04759	Not significant at both BF and FDR
stgrpaMJB_Y1	2_06948	7	35813378	0.00017122	3.76645	0.04776	Not significant at both BF and FDR
stgrpaMJB_Y2	1_0317	7	37600378	0.00017124	3.76639	0.04757	Not significant at both BF and FDR
stgrpaMJB_Y1	2_00513	11	32189439	0.0001714	3.76599	0.04775	Not significant at both BF and FDR
strgscoreMD_Y1	2_08856	10	38210821	0.00017154	3.76563	0.03996	Not significant at both BF and FDR
stgrpaMJB_Y1	2_25488	9	41134726	0.00017197	3.76455	0.04773	Not significant at both BF and FDR
stgrpaMJB_Y1	2_02341	9	41135246	0.00017197	3.76455	0.04773	Not significant at both BF and FDR
stgrpaMD_Y1	2_02936	7	37013551	0.000172	3.76447	0.04873	Not significant at both BF and FDR
stgrpaMJB_Y2	2_04586	5	324586	0.00017206	3.76432	0.04755	Not significant at both BF and FDR
stgrpaMJB_Y1	2_04586	5	324586	0.00017214	3.76412	0.04773	Not significant at both BF and FDR
stgrpaMJB_Y1	2_06348	7	39626701	0.00017231	3.76369	0.04772	Not significant at both BF and FDR
stgrpaMJB_Y2	2_04587	5	325016	0.00017236	3.76356	0.04754	Not significant at both BF and FDR
stgrpaMJB_Y1	2_04587	5	325016	0.00017242	3.76341	0.04772	Not significant at both BF and FDR
stgrpaMJB_Y2	2_15554	7	21338529	0.0001731	3.7617	0.04751	Not significant at both BF and FDR
stgrpaMJB_Y2	2_15592	11	32958150	0.00017313	3.76163	0.04751	Not significant at both BF and FDR
stgrpaMJB_Y2	1_1087	3	40804987	0.00017321	3.76143	0.04751	Not significant at both BF and FDR
stgrpaMJB_Y1	2_15835	9	43398127	0.00017328	3.76125	0.04769	Not significant at both BF and FDR
strgscoreMJB_Y1	2_32150	3	4827644	0.00017331	3.76118	0.03968	Not significant at both BF and FDR
stgrpaMJB_Y1	2_02885	7	36973448	0.00017358	3.7605	0.04768	Not significant at both BF and FDR
stgrpaMJB_Y1	1_0773	7	36974009	0.00017358	3.7605	0.04768	Not significant at both BF and FDR
stgrpaMJB_Y1	2_02886	7	36974009	0.00017358	3.7605	0.04768	Not significant at both BF and FDR
stgrpaMD_Y1	2_02581	7	39694850	0.00017361	3.76043	0.04868	Not significant at both BF and FDR
stgrpaMJB_Y1	2_52619	10	9171160	0.000174	3.75945	0.04767	Not significant at both BF and FDR
stgrpaMJB_Y1	2_25696	7	37747468	0.00017403	3.75938	0.04766	Not significant at both BF and FDR
stgrpaMJB_Y2	2_13480	11	29682020	0.00017445	3.75833	0.04747	Not significant at both BF and FDR
stgrpaMJB_Y1	1_1063	7	37731707	0.00017448	3.75825	0.04765	Not significant at both BF and FDR
stgrpaMJB_Y2	2_14359	11	33138303	0.00017462	3.75791	0.04746	Not significant at both BF and FDR
stgrpaMJB_Y2	2_10047	7	21250043	0.00017469	3.75773	0.04746	Not significant at both BF and FDR
stgrpaMJB_Y2	2_05143	7	21297883	0.00017469	3.75773	0.04746	Not significant at both BF and FDR
stgrpaMJB_Y2	2_05144	7	21300599	0.00017469	3.75773	0.04746	Not significant at both BF and FDR
stgrpaMJB_Y2	2_14360	11	33137844	0.00017493	3.75714	0.04745	Not significant at both BF and FDR
stgrpaMJB_Y2	2_21476	7	36914124	0.00017495	3.75709	0.04745	Not significant at both BF and FDR
stgrpaMJB_Y1	2_07148	3	43786459	0.00017503	3.75689	0.03865	Not significant at both BF and FDR
stgrpaMJB_Y2	2_48185	10	14291947	0.00017515	3.75659	0.04746	Not significant at both BF and FDR
stgrpaMJB_Y2	2_11917	9	41291914	0.0001752	3.75647	0.04744	Not significant at both BF and FDR
stgrpaMJB_Y2	2_52825	10	14310755	0.00017529	3.75624	0.04744	Not significant at both BF and FDR
stgrpaMJB_Y2	2_40835	10	14339908	0.00017529	3.75624	0.04744	Not significant at both BF and FDR
stgrpaMJB_Y2	2_51509	10	14372603	0.00017529	3.75624	0.04744	Not significant at both BF and FDR
stgrpaMJB_Y1	2_54197	3	41237979	0.00017558	3.75552	0.05007	Not significant at both BF and FDR
stgrpaMJB_Y2	2_33795	3	41219857	0.0001757	3.75523	0.04743	Not significant at both BF and FDR
stgrpaMJB_Y2	2_49468	7	23336885	0.00017573	3.75515	0.04743	Not significant at both BF and FDR
stgrpaMJB_Y2	2_24587	10	15007356	0.00017575	3.7551	0.04742	Not significant at both BF and FDR
stgrpaMJB_Y2	2_00358	10	15008867	0.00017575	3.7551	0.04742	Not significant at both BF and FDR
stgrpaMJB_Y2	2_34049	7	28929737	0.00017585	3.75486	0.04742	Not significant at both BF and FDR
stgrpaMJB_Y1	2_48236	10	9169642	0.00017604	3.75439	0.0476	Not significant at both BF and FDR
stgrpaMJB_Y1	2_12211	11	33023982	0.00017638	3.75355	0.04759	Not significant at both BF and FDR
stgrpaMJB_Y1	2_12210	11	33024256	0.00017638	3.75355	0.04759	Not significant at both BF and FDR
stgrpaMJB_Y1	2_10927	7	37784177	0.00017649	3.75328	0.04759	Not significant at both BF and FDR
stgrpaMJB_Y2	2_32755	7	28930220	0.00017667	3.75284	0.04739	Not significant at both BF and FDR
stgrpaMJB_Y1	2_28842	10	34278809	0.00017677	3.75259	0.03859	Not significant at both BF and FDR
stgrpaMJB_Y1	1_1456	7	37961615	0.00017683	3.75244	0.04757	Not significant at both BF and FDR
stgrpaMJB_Y2	2_25696	7	37747468	0.00017698	3.75208	0.04738	Not significant at both BF and FDR
stgrpaMJB_Y1	2_52825	10	14310755	0.00017717	3.75161	0.04757	Not significant at both BF and FDR
stgrpaMJB_Y1	2_40835	10	14339908	0.00017717	3.75161	0.04757	Not significant at both BF and FDR
stgrpaMJB_Y1	2_51509	10	14372603	0.00017717	3.75161	0.04757	Not significant at both BF and FDR
stgrpaMJB_Y1	2_48185	10	14291947	0.00017725	3.75141	0.04758	Not significant at both BF and FDR
stgrpaMJB_Y2	1_1063	7	37731707	0.00017727	3.75136	0.04738	Not significant at both BF and FDR
stgrpaMJB_Y1	2_10926	7	37784845	0.00017728	3.75134	0.04756	Not significant at both BF and FDR
stgrpaMJB_Y1	2_43025	10	9181662	0.00017758	3.75061	0.04756	Not significant at both BF and FDR
stgrpaMD_Y1	2_36390	11	5047038	0.00017766	3.75041	0.03937	Not significant at both BF and FDR
stgrpaMD_Y1	2_36389	11	5047363	0.00017766	3.75041	0.03937	Not significant at both BF and FDR
stgrpaMJB_Y2	2_21883	3	40782858	0.00017768	3.75036	0.04736	Not significant at both BF and FDR
stgrpaMJB_Y1	2_22644	7	37960474	0.00017778	3.75012	0.04754	Not significant at both BF and FDR
stgrpaMJB_Y2	2_25488	9	41134726	0.0001782	3.74909	0.04735	Not significant at both BF and FDR
stgrpaMJB_Y2	2_02341	9	41135246	0.0001782	3.74909	0.04735	Not significant at both BF and FDR
stgrpaMJB_Y1	2_24587	10	15007356	0.00017822	3.74904	0.04753	Not significant at both BF and FDR
stgrpaMJB_Y1	2_00358	10	15008867	0.00017822	3.74904	0.04753	Not significant at both BF and FDR
stgrpaMD_Y1	2_19161	2	31588085	0.0001783	3.74885	0.04853	Not significant at both BF and FDR
stgrpaMJB_Y1	2_09031	8	30362221	0.00017831	3.74882	0.04753	Not significant at both BF and FDR
stgrpaMJB_Y2	2_18380	7	28176677	0.00017842	3.74856	0.04734	Not significant at both BF and FDR
stgrpaMJB_Y2	2_31970	11	22937147	0.00017872	3.74783	0.04733	Not significant at both BF and FDR
stgrpaMJB_Y2	2_16267	7	37941782	0.00017892	3.74734	0.04732	Not significant at both BF and FDR
stgrpaMJB_Y1	2_18097	3	36970684	0.00017896	3.74724	0.04751	Not significant at both BF and FDR
stgrpaMJB_Y2	2_42082	10	15348556	0.00017898	3.7472	0.04732	Not significant at both BF and FDR
stgrpaMD_Y1	2_14964	7	40129467	0.000179	3.74715	0.0485	Not significant at both BF and FDR
stgrpaMJB_Y1	2_18098	3	36974517	0.00017901	3.74712	0.04751	Not significant at both BF and FDR
stgrpaMJB_Y2	2_05169	7	28908028	0.00017923	3.74659	0.04731	Not significant at both BF and FDR
stgrpaMJB_Y1	2_49468	7	23336885	0.00017924	3.74657	0.0475	Not significant at both BF and FDR
stgrpaMD_Y1	2_55050	7	39508529	0.00017925	3.74654	0.04852	Not significant at both BF and FDR
stgrpaMJB_Y2	2_49404	11	29686701	0.00017938	3.74623	0.04973	Not significant at both BF and FDR
stgrpaMJB_Y2	2_10927	7	37784177	0.00017939	3.7462	0.04731	Not significant at both BF and FDR
stgrpaMJB_Y1	2_25698	7	37749757	0.00017954	3.74584	0.04749	Not significant at both BF and FDR
stgrpaMJB_Y1	2_51359	3	36908601	0.00017975	3.74533	0.04749	Not significant at both BF and FDR
stgrpaMJB_Y1	2_19509	7	38428501	0.00017976	3.74531	0.04748	Not significant at both BF and FDR
stgrpaMJB_Y1	2_29848	8	31145687	0.00017989	3.74499	0.04748	Not significant at both BF and FDR
stgrpaMJB_Y1	2_32755	7	28930220	0.00018026	3.7441	0.04747	Not significant at both BF and FDR
stgrpaMJB_Y1	2_05789	2	29692146	0.0001803	3.744	0.04748	Not significant at both BF and FDR
stgrpaMJB_Y2	2_32335	11	3617893	0.00018034	3.74391	0.04059	Not significant at both BF and FDR
stgrpaMJB_Y1	2_15554	7	21338529	0.00018065	3.74316	0.04745	Not significant at both BF and FDR
stgrpaMJB_Y1	2_21476	7	36914124	0.00018068	3.74309	0.04746	Not significant at both BF and FDR
stgrpaMJB_Y1	2_18925	2	29718001	0.00018074	3.74295	0.04746	Not significant at both BF and FDR
stgrpaMJB_Y1	2_18924	2	29718367	0.00018074	3.74295	0.04746	Not significant at both BF and FDR
stgrpaMJB_Y2	2_15835	9	43398127	0.00018084	3.74271	0.04726	Not significant at both BF and FDR
stgrpaMJB_Y1	2_42082	10	15348556	0.00018088	3.74261	0.04745	Not significant at both BF and FDR
stgrpaMJB_Y1	2_52897	2	29768416	0.00018093	3.74249	0.04746	Not significant at both BF and FDR
stgrpaMD_Y1	2_33348	2	31588097	0.00018106	3.74218	0.04843	Not significant at both BF and FDR
stgrpaMD_Y1	2_41564	7	38138253	0.0001811	3.74208	0.04843	Not significant at both BF and FDR
stgrpaMD_Y1	2_16517	7	38139384	0.0001811	3.74208	0.04843	Not significant at both BF and FDR
stgrpaMJB_Y1	2_48732	2	29714666	0.00018181	3.74038	0.04743	Not significant at both BF and FDR
stgrpaMJB_Y1	2_02227	3	36312108	0.00018278	3.73807	0.04739	Not significant at both BF and FDR
stgrpaMJB_Y1	2_10047	7	21250043	0.00018279	3.73805	0.04739	Not significant at both BF and FDR
stgrpaMJB_Y1	2_05143	7	21297883	0.00018279	3.73805	0.04739	Not significant at both BF and FDR
stgrpaMJB_Y1	2_05144	7	21300599	0.00018279	3.73805	0.04739	Not significant at both BF and FDR
stgrpaMD_Y1	2_07803	9	41152886	0.0001828	3.73802	0.04838	Not significant at both BF and FDR
stgrpaMJB_Y2	2_25698	7	37749757	0.00018281	3.738	0.0472	Not significant at both BF and FDR
stgrpaMJB_Y1	2_01779	3	37208429	0.000183	3.73755	0.04738	Not significant at both BF and FDR
stgrpaMJB_Y1	2_53697	2	29771046	0.00018308	3.73736	0.04738	Not significant at both BF and FDR
stgrpaMJB_Y2	2_10926	7	37784845	0.00018354	3.73627	0.04718	Not significant at both BF and FDR
stgrpaMJB_Y2	2_54197	3	41237979	0.00018379	3.73568	0.0496	Not significant at both BF and FDR
stgrpaMJB_Y1	2_34049	7	28929737	0.00018391	3.73539	0.04735	Not significant at both BF and FDR
stgrpaMJB_Y1	2_51745	3	36976567	0.00018408	3.73499	0.04735	Not significant at both BF and FDR
stgrpaMJB_Y2	2_12211	11	33023982	0.00018434	3.73438	0.04716	Not significant at both BF and FDR
stgrpaMJB_Y2	2_12210	11	33024256	0.00018434	3.73438	0.04716	Not significant at both BF and FDR
stgrpaMJB_Y1	2_18226	7	24894490	0.00018473	3.73346	0.04733	Not significant at both BF and FDR
stgrpaMD_Y1	2_22085	9	41803379	0.00018474	3.73344	0.04832	Not significant at both BF and FDR
stgrpaMJB_Y1	2_05169	7	28908028	0.00018501	3.7328	0.04732	Not significant at both BF and FDR
stgrpaMJB_Y2	2_24240	7	36908623	0.00018543	3.73182	0.04713	Not significant at both BF and FDR
stgrpaMJB_Y1	2_22778	2	29720389	0.00018558	3.73147	0.04731	Not significant at both BF and FDR
stgrpaMJB_Y2	2_02227	3	36312108	0.00018623	3.72995	0.0471	Not significant at both BF and FDR
stgrpaMJB_Y1	2_13480	11	29682020	0.00018627	3.72986	0.04728	Not significant at both BF and FDR
stgrpaMJB_Y2	2_18097	3	36970684	0.00018639	3.72958	0.0471	Not significant at both BF and FDR
stgrpaMJB_Y2	2_06348	7	39626701	0.0001864	3.72955	0.04709	Not significant at both BF and FDR
stgrpaMJB_Y2	2_18098	3	36974517	0.00018644	3.72946	0.04709	Not significant at both BF and FDR
stgrpaMJB_Y1	2_18380	7	28176677	0.00018663	3.72902	0.04727	Not significant at both BF and FDR
stgrpaMJB_Y2	2_42398	10	15402367	0.00018677	3.72869	0.0496	Not significant at both BF and FDR
stgrpaMJB_Y2	2_01779	3	37208429	0.00018693	3.72832	0.04708	Not significant at both BF and FDR
stgrpaMJB_Y2	2_19509	7	38428501	0.00018711	3.7279	0.04707	Not significant at both BF and FDR
stgrpaMJB_Y2	2_51359	3	36908601	0.00018731	3.72744	0.04707	Not significant at both BF and FDR
stgrpaMD_Y1	2_45784	7	40052366	0.00018752	3.72695	0.04829	Not significant at both BF and FDR
stgrpaMJB_Y1	2_49789	4	39750705	0.00018825	3.72527	0.04722	Not significant at both BF and FDR
stgrpaMJB_Y1	2_42398	10	15402367	0.00018837	3.72499	0.04975	Not significant at both BF and FDR
stgrpaMJB_Y1	2_13918	2	29699137	0.00018839	3.72494	0.04722	Not significant at both BF and FDR
stgrpaMJB_Y1	2_18227	7	24893741	0.00018847	3.72476	0.04722	Not significant at both BF and FDR
stgrpaMJB_Y2	2_18226	7	24894490	0.00018866	3.72432	0.04703	Not significant at both BF and FDR
stgrpaMJB_Y1	2_21998	6	33678123	0.00018891	3.72375	0.03824	Not significant at both BF and FDR
stgrpaMJB_Y2	1_1456	7	37961615	0.00018893	3.7237	0.04702	Not significant at both BF and FDR
stgrpaMJB_Y1	2_12265	2	29708499	0.00018948	3.72244	0.04718	Not significant at both BF and FDR
stgrpaMJB_Y1	2_49404	11	29686701	0.00018956	3.72225	0.04961	Not significant at both BF and FDR
stgrpaMJB_Y1	2_29082	2	29708243	0.00018958	3.72221	0.04719	Not significant at both BF and FDR
stgrpaMJB_Y2	2_52897	2	29768416	0.00018958	3.72221	0.04701	Not significant at both BF and FDR
stgrpaMJB_Y1	2_53825	6	33670646	0.00018972	3.72189	0.03889	Not significant at both BF and FDR
stgrpaMJB_Y1	2_24240	7	36908623	0.00018974	3.72184	0.04718	Not significant at both BF and FDR
stgrpaMD_Y1	2_02937	7	37012789	0.00018976	3.7218	0.04816	Not significant at both BF and FDR
stgrpaMJB_Y2	2_45086	7	28925465	0.00018982	3.72166	0.047	Not significant at both BF and FDR
stgrpaMJB_Y2	2_06948	7	35813378	0.00019	3.72125	0.04699	Not significant at both BF and FDR
stgrpaMJB_Y2	2_22644	7	37960474	0.00019	3.72125	0.04699	Not significant at both BF and FDR
stgrpaMD_Y1	2_20299	7	40254649	0.00019006	3.72111	0.04815	Not significant at both BF and FDR
stgrpaMD_Y1	2_22598	9	43096659	0.00019026	3.72065	0.04815	Not significant at both BF and FDR
stgrpaMJB_Y1	2_39361	11	32978258	0.00019034	3.72047	0.04716	Not significant at both BF and FDR
stgrpaMJB_Y1	2_02589	11	32984609	0.00019034	3.72047	0.04716	Not significant at both BF and FDR
stgrpaMD_Y1	2_12591	7	40044177	0.00019056	3.71997	0.04814	Not significant at both BF and FDR
stgrpaMD_Y1	2_12592	7	40045149	0.00019056	3.71997	0.04814	Not significant at both BF and FDR
stgrpaMJB_Y1	2_22014	7	35838080	0.00019071	3.71963	0.04715	Not significant at both BF and FDR
stgrpaMJB_Y1	2_05051	9	39716015	0.00019083	3.71935	0.04714	Not significant at both BF and FDR
stgrpaMJB_Y2	2_53825	6	33670646	0.00019084	3.71933	0.03885	Not significant at both BF and FDR
stgrpaMJB_Y1	2_03356	2	29704800	0.00019113	3.71867	0.04718	Not significant at both BF and FDR
stgrpaMJB_Y2	2_09512	7	28934416	0.00019137	3.71813	0.04695	Not significant at both BF and FDR
stgrpaMJB_Y2	2_53697	2	29771046	0.00019145	3.71794	0.04694	Not significant at both BF and FDR
stgrpaMJB_Y2	2_51745	3	36976567	0.00019175	3.71726	0.04693	Not significant at both BF and FDR
stgrpaMD_Y1	2_22729	9	43269083	0.00019177	3.71722	0.04811	Not significant at both BF and FDR
stgrpaMJB_Y2	2_48759	10	14883982	0.00019212	3.71643	0.04694	Not significant at both BF and FDR
stgrpaMD_Y1	2_26675	7	40209699	0.00019214	3.71638	0.04938	Not significant at both BF and FDR
stgrpaMD_Y1	2_05220	7	40210163	0.00019214	3.71638	0.04938	Not significant at both BF and FDR
stgrpaMJB_Y2	2_18227	7	24893741	0.00019228	3.71607	0.04692	Not significant at both BF and FDR
stgrpaMJB_Y1	2_02122	7	35850547	0.00019264	3.71525	0.04709	Not significant at both BF and FDR
stgrpaMJB_Y1	2_43361	11	32938914	0.0001927	3.71512	0.04709	Not significant at both BF and FDR
stgrpaMJB_Y1	2_00727	11	32951823	0.0001927	3.71512	0.04709	Not significant at both BF and FDR
stgrpaMJB_Y1	2_49698	9	39713184	0.00019331	3.71375	0.04707	Not significant at both BF and FDR
stgrpaMJB_Y1	2_05050	9	39715695	0.00019331	3.71375	0.04707	Not significant at both BF and FDR
stgrpaMD_Y1	2_54301	10	515844	0.00019344	3.71345	0.03892	Not significant at both BF and FDR
stgrpaMJB_Y2	2_42954	7	30561291	0.00019373	3.7128	0.04688	Not significant at both BF and FDR
stgrpaMJB_Y1	2_10689	3	41581808	0.00019397	3.71227	0.04706	Not significant at both BF and FDR
stgrpaMJB_Y2	2_05051	9	39716015	0.00019428	3.71157	0.04686	Not significant at both BF and FDR
stgrpaMD_Y1	2_11113	7	40220409	0.00019448	3.71113	0.0481	Not significant at both BF and FDR
stgrpaMJB_Y2	2_29718	7	37092270	0.00019486	3.71028	0.04684	Not significant at both BF and FDR
stgrpaMJB_Y2	2_50932	7	37094842	0.00019486	3.71028	0.04684	Not significant at both BF and FDR
stgrpaMJB_Y2	2_23170	7	37100708	0.00019486	3.71028	0.04684	Not significant at both BF and FDR
stgrpaMJB_Y2	2_23169	7	37101650	0.00019486	3.71028	0.04684	Not significant at both BF and FDR
stgrpaMJB_Y2	2_52806	7	30612492	0.00019495	3.71008	0.04685	Not significant at both BF and FDR
stgrpaMJB_Y1	2_55452	7	37486377	0.00019521	3.7095	0.04702	Not significant at both BF and FDR
stgrpaMJB_Y2	2_43057	10	15352287	0.00019574	3.70832	0.04682	Not significant at both BF and FDR
stgrpaMJB_Y2	2_47549	7	37073513	0.00019582	3.70814	0.04684	Not significant at both BF and FDR
stgrpaMJB_Y2	2_26615	7	37079932	0.00019582	3.70814	0.04684	Not significant at both BF and FDR
stgrpaMJB_Y1	2_26074	7	37643178	0.00019617	3.70737	0.04699	Not significant at both BF and FDR
stgrpaMD_Y1	2_33288	7	39464700	0.00019633	3.70701	0.04797	Not significant at both BF and FDR
stgrpaMJB_Y2	2_52438	10	5841948	0.00019643	3.70679	0.0468	Not significant at both BF and FDR
stgrpaMJB_Y2	2_52141	7	20865318	0.00019655	3.70653	0.0468	Not significant at both BF and FDR
stgrpaMJB_Y2	2_14247	7	20878608	0.00019655	3.70653	0.0468	Not significant at both BF and FDR
stgrpaMJB_Y1	2_49217	11	32994222	0.00019743	3.70459	0.04695	Not significant at both BF and FDR
stgrpaMJB_Y1	2_34133	3	42239757	0.00019756	3.7043	0.04696	Not significant at both BF and FDR
stgrpaMJB_Y2	2_49698	9	39713184	0.00019778	3.70382	0.04676	Not significant at both BF and FDR
stgrpaMJB_Y2	2_05050	9	39715695	0.00019778	3.70382	0.04676	Not significant at both BF and FDR
stgrpaMJB_Y1	2_43057	10	15352287	0.00019806	3.7032	0.04694	Not significant at both BF and FDR
stgrpaMD_Y1	2_18945	7	40136468	0.00019831	3.70266	0.04791	Not significant at both BF and FDR
stgrpaMD_Y1	2_05217	7	40196190	0.00019831	3.70266	0.04791	Not significant at both BF and FDR
stgrpaMJB_Y2	2_08294	7	39709772	0.00019834	3.70259	0.04675	Not significant at both BF and FDR
stgrpaMD_Y1	2_23536	7	37581672	0.00019836	3.70255	0.04791	Not significant at both BF and FDR
stgrpaMD_Y1	2_23535	7	37582820	0.00019836	3.70255	0.04791	Not significant at both BF and FDR
stgrpaMJB_Y1	2_09512	7	28934416	0.00019853	3.70217	0.04693	Not significant at both BF and FDR
stgrpaMJB_Y2	2_01579	8	35736253	0.00019875	3.70169	0.04675	Not significant at both BF and FDR
stgrpaMJB_Y1	2_34151	3	42227044	0.00019878	3.70163	0.04693	Not significant at both BF and FDR
stgrpaMJB_Y1	2_45086	7	28925465	0.00019923	3.70065	0.04691	Not significant at both BF and FDR
stgrpaMJB_Y1	2_21987	11	33054376	0.00019934	3.70041	0.0469	Not significant at both BF and FDR
stgrpaMJB_Y1	2_08294	7	39709772	0.00019963	3.69977	0.0469	Not significant at both BF and FDR
stgrpaMJB_Y1	2_34141	11	33091311	0.00020025	3.69843	0.04687	Not significant at both BF and FDR
stgrpaMJB_Y1	2_10266	3	42243596	0.00020044	3.69802	0.04688	Not significant at both BF and FDR
stgrpaMJB_Y1	2_29718	7	37092270	0.0002006	3.69767	0.04686	Not significant at both BF and FDR
stgrpaMJB_Y1	2_50932	7	37094842	0.0002006	3.69767	0.04686	Not significant at both BF and FDR
stgrpaMJB_Y1	2_23170	7	37100708	0.0002006	3.69767	0.04686	Not significant at both BF and FDR
stgrpaMJB_Y1	2_23169	7	37101650	0.0002006	3.69767	0.04686	Not significant at both BF and FDR
stgrpaMJB_Y1	2_32856	9	39672750	0.00020065	3.69756	0.04686	Not significant at both BF and FDR
stgrpaMJB_Y1	2_31994	7	35791767	0.00020084	3.69715	0.04686	Not significant at both BF and FDR
stgrpaMJB_Y1	2_01766	9	39383095	0.00020096	3.69689	0.04686	Not significant at both BF and FDR
stgrpaMJB_Y1	2_29742	7	37492710	0.00020098	3.69685	0.04685	Not significant at both BF and FDR
stgrpaMJB_Y1	2_17245	9	39360350	0.00020131	3.69613	0.04686	Not significant at both BF and FDR
stgrpaMJB_Y2	2_05789	2	29692146	0.00020133	3.69609	0.04667	Not significant at both BF and FDR
stgrpaMD_Y1	2_40970	7	37580628	0.00020139	3.69596	0.04782	Not significant at both BF and FDR
stgrpaMJB_Y1	2_07874	9	39396967	0.00020144	3.69585	0.04684	Not significant at both BF and FDR
stgrpaMJB_Y1	2_15592	11	32958150	0.00020146	3.69581	0.04684	Not significant at both BF and FDR
stgrpaMJB_Y2	2_01668	7	37154539	0.00020154	3.69564	0.04665	Not significant at both BF and FDR
stgrpaMJB_Y2	2_06245	7	37156724	0.00020154	3.69564	0.04665	Not significant at both BF and FDR
stgrpaMJB_Y2	2_06246	7	37157377	0.00020154	3.69564	0.04665	Not significant at both BF and FDR
stgrpaMJB_Y1	2_47549	7	37073513	0.00020157	3.69557	0.04686	Not significant at both BF and FDR
stgrpaMJB_Y1	2_26615	7	37079932	0.00020157	3.69557	0.04686	Not significant at both BF and FDR
stgrpaMJB_Y2	2_18925	2	29718001	0.00020164	3.69542	0.04666	Not significant at both BF and FDR
stgrpaMJB_Y2	2_18924	2	29718367	0.00020164	3.69542	0.04666	Not significant at both BF and FDR
stgrpaMJB_Y1	2_12113	2	30831777	0.00020176	3.69516	0.04683	Not significant at both BF and FDR
stgrpaMJB_Y2	2_26074	7	37643178	0.00020188	3.69491	0.04665	Not significant at both BF and FDR
stgrpaMJB_Y1	2_52817	3	40447261	0.00020197	3.69471	0.04694	Not significant at both BF and FDR
stgrpaMJB_Y1	2_22773	2	29729920	0.00020211	3.69441	0.04682	Not significant at both BF and FDR
stgrpaMJB_Y1	2_48759	10	14883982	0.00020222	3.69418	0.04683	Not significant at both BF and FDR
stgrpaMJB_Y1	2_07875	9	39401418	0.00020237	3.69385	0.04682	Not significant at both BF and FDR
stgrpaMJB_Y1	2_52438	10	5841948	0.00020239	3.69381	0.04681	Not significant at both BF and FDR
stgrpaMJB_Y1	2_12979	3	42215662	0.00020243	3.69373	0.04682	Not significant at both BF and FDR
stgrpaMJB_Y1	2_12980	3	42215917	0.00020243	3.69373	0.04682	Not significant at both BF and FDR
stgrpaMJB_Y1	2_25207	3	42220431	0.00020243	3.69373	0.04682	Not significant at both BF and FDR
stgrpaMJB_Y1	2_33728	3	42220293	0.00020265	3.69325	0.04681	Not significant at both BF and FDR
stgrpaMJB_Y2	2_29740	10	15551994	0.00020265	3.69325	0.04662	Not significant at both BF and FDR
stgrpaMJB_Y2	2_48732	2	29714666	0.0002027	3.69315	0.04663	Not significant at both BF and FDR
stgrpaMJB_Y1	2_27128	11	33120444	0.00020322	3.69203	0.04681	Not significant at both BF and FDR
stgrpaMJB_Y1	2_24241	7	36906287	0.00020331	3.69184	0.04679	Not significant at both BF and FDR
stgrpaMJB_Y1	2_22071	7	39277456	0.00020352	3.69139	0.04679	Not significant at both BF and FDR
stgrpaMJB_Y2	2_24241	7	36906287	0.00020384	3.69071	0.04659	Not significant at both BF and FDR
stgrpaMJB_Y2	2_10689	3	41581808	0.00020389	3.6906	0.04659	Not significant at both BF and FDR
stgrpaMJB_Y1	2_29740	10	15551994	0.00020396	3.69045	0.04677	Not significant at both BF and FDR
stgrpaMJB_Y1	2_12318	9	39446039	0.00020404	3.69028	0.04678	Not significant at both BF and FDR
stgrpaMJB_Y1	2_12319	9	39447945	0.00020409	3.69018	0.04677	Not significant at both BF and FDR
stgrpaMJB_Y1	2_12317	9	39451195	0.00020409	3.69018	0.04677	Not significant at both BF and FDR
stgrpaMJB_Y2	2_21987	11	33054376	0.00020416	3.69003	0.04658	Not significant at both BF and FDR
stgrpaMJB_Y1	2_12316	9	39450160	0.00020421	3.68992	0.04677	Not significant at both BF and FDR
stgrpaMJB_Y1	2_06211	7	39476435	0.00020433	3.68967	0.04676	Not significant at both BF and FDR
stgrpaMJB_Y1	2_11974	7	37112148	0.00020446	3.68939	0.04676	Not significant at both BF and FDR
stgrpaMD_Y1	2_54027	7	38045308	0.00020454	3.68922	0.05133	Not significant at both BF and FDR
stgrpaMJB_Y1	2_41052	7	35840949	0.00020473	3.68882	0.05537	Not significant at both BF and FDR
stgrpaMJB_Y1	2_01668	7	37154539	0.00020495	3.68835	0.04674	Not significant at both BF and FDR
stgrpaMJB_Y1	2_06245	7	37156724	0.00020495	3.68835	0.04674	Not significant at both BF and FDR
stgrpaMJB_Y1	2_06246	7	37157377	0.00020495	3.68835	0.04674	Not significant at both BF and FDR
stgrpaMJB_Y1	2_52141	7	20865318	0.00020514	3.68795	0.04674	Not significant at both BF and FDR
stgrpaMJB_Y1	2_14247	7	20878608	0.00020514	3.68795	0.04674	Not significant at both BF and FDR
stgrpaMJB_Y2	2_11974	7	37112148	0.00020521	3.6878	0.04656	Not significant at both BF and FDR
stgrpaMJB_Y1	2_10377	3	37005714	0.00020545	3.68729	0.04673	Not significant at both BF and FDR
stgrpaMD_Y1	2_32285	11	41198393	0.00020552	3.68715	0.03859	Not significant at both BF and FDR
stgrpaMJB_Y2	2_22778	2	29720389	0.00020574	3.68668	0.04654	Not significant at both BF and FDR
stgrpaMJB_Y1	2_01579	8	35736253	0.00020582	3.68651	0.04674	Not significant at both BF and FDR
stgrpaMJB_Y1	2_50521	3	42011098	0.0002061	3.68592	0.04671	Not significant at both BF and FDR
stgrpaMJB_Y1	2_18641	3	41385292	0.00020613	3.68586	0.04671	Not significant at both BF and FDR
stgrpaMJB_Y2	2_34141	11	33091311	0.00020615	3.68582	0.04653	Not significant at both BF and FDR
stgrpaMJB_Y1	2_30360	2	31514861	0.00020623	3.68565	0.04671	Not significant at both BF and FDR
stgrpaMJB_Y1	2_42954	7	30561291	0.00020626	3.68558	0.04671	Not significant at both BF and FDR
stgrpaMJB_Y2	2_32856	9	39672750	0.00020645	3.68519	0.04652	Not significant at both BF and FDR
stgrpaMJB_Y2	2_49236	8	35414052	0.00020659	3.68489	0.04652	Not significant at both BF and FDR
stgrpaMJB_Y1	2_14290	2	30677018	0.00020711	3.6838	0.04668	Not significant at both BF and FDR
stgrpaMJB_Y1	2_14299	2	30688680	0.00020711	3.6838	0.04668	Not significant at both BF and FDR
stgrpaMJB_Y1	2_14300	2	30689576	0.00020711	3.6838	0.04668	Not significant at both BF and FDR
stgrpaMJB_Y1	2_32994	2	30658858	0.00020728	3.68344	0.04668	Not significant at both BF and FDR
stgrpaMJB_Y1	2_28112	2	30660312	0.00020728	3.68344	0.04668	Not significant at both BF and FDR
stgrpaMJB_Y1	2_02859	9	39412178	0.00020728	3.68344	0.04668	Not significant at both BF and FDR
stgrpaMJB_Y2	2_02875	7	29005316	0.00020741	3.68317	0.0465	Not significant at both BF and FDR
stgrpaMJB_Y1	2_22774	2	29729239	0.00020744	3.68311	0.04667	Not significant at both BF and FDR
stgrpaMJB_Y1	2_52806	7	30612492	0.00020748	3.68302	0.04668	Not significant at both BF and FDR
stgrpaMJB_Y1	2_20757	9	39440881	0.00020753	3.68292	0.04668	Not significant at both BF and FDR
stgrpaMJB_Y1	2_32278	9	39441020	0.00020753	3.68292	0.04668	Not significant at both BF and FDR
stgrpaMJB_Y1	2_50680	2	30604410	0.00020798	3.68198	0.04666	Not significant at both BF and FDR
stgrpaMJB_Y2	2_52987	11	32697967	0.000208	3.68194	0.04648	Not significant at both BF and FDR
stgrpaMJB_Y2	2_22014	7	35838080	0.00020822	3.68148	0.04647	Not significant at both BF and FDR
stgrpaMJB_Y1	2_20985	9	39436877	0.0002083	3.68131	0.04666	Not significant at both BF and FDR
stgrpaMJB_Y1	2_20347	7	40117517	0.00020835	3.68121	0.04665	Not significant at both BF and FDR
stgrpaMJB_Y2	2_13918	2	29699137	0.00020835	3.68121	0.04647	Not significant at both BF and FDR
stgrpaMJB_Y2	2_21692	7	40545884	0.00020855	3.68079	0.04646	Not significant at both BF and FDR
stgrpaMJB_Y1	2_25504	2	30712355	0.00020862	3.68064	0.04664	Not significant at both BF and FDR
stgrpaMJB_Y1	2_10375	3	41992555	0.00020869	3.6805	0.04664	Not significant at both BF and FDR
stgrpaMJB_Y1	2_24023	2	30710241	0.00020876	3.68035	0.04664	Not significant at both BF and FDR
stgrpaMJB_Y1	2_19459	7	36995019	0.00020885	3.68017	0.04664	Not significant at both BF and FDR
stgrpaMJB_Y2	2_41554	7	37070412	0.00020889	3.68008	0.05724	Not significant at both BF and FDR
stgrpaMJB_Y1	2_43543	3	41573593	0.00020891	3.68004	0.04845	Not significant at both BF and FDR
stgrpaMJB_Y1	2_29741	7	37492122	0.00020906	3.67973	0.04664	Not significant at both BF and FDR
stgrpaMJB_Y2	2_22071	7	39277456	0.00020906	3.67973	0.04645	Not significant at both BF and FDR
stgrpaMJB_Y2	2_28842	10	34278809	0.00020912	3.6796	0.03756	Not significant at both BF and FDR
stgrpaMJB_Y2	2_27128	11	33120444	0.00020915	3.67954	0.04647	Not significant at both BF and FDR
stgrpaMJB_Y2	2_20347	7	40117517	0.0002092	3.67944	0.04645	Not significant at both BF and FDR
stgrpaMJB_Y2	2_12265	2	29708499	0.00020921	3.67942	0.04645	Not significant at both BF and FDR
stgrpaMJB_Y2	2_29082	2	29708243	0.00020934	3.67915	0.04645	Not significant at both BF and FDR
stgrpaMJB_Y2	2_52301	1	34177377	0.0002094	3.67902	0.04644	Not significant at both BF and FDR
stgrpaMJB_Y2	2_17423	9	43248511	0.0002094	3.67902	0.04644	Not significant at both BF and FDR
stgrpaMJB_Y2	2_20043	7	40512164	0.00020941	3.679	0.04644	Not significant at both BF and FDR
stgrpaMJB_Y2	2_02122	7	35850547	0.0002097	3.6784	0.04643	Not significant at both BF and FDR
stgrpaMJB_Y1	2_03970	3	40534645	0.00020984	3.67811	0.04661	Not significant at both BF and FDR
stgrpaMJB_Y1	2_03971	3	40536774	0.00020984	3.67811	0.04661	Not significant at both BF and FDR
stgrpaMJB_Y1	2_14382	3	42285055	0.00020985	3.67809	0.04661	Not significant at both BF and FDR
stgrpaMJB_Y1	2_52301	1	34177377	0.00020991	3.67797	0.04661	Not significant at both BF and FDR
stgrpaMJB_Y1	2_20043	7	40512164	0.00021008	3.67762	0.0466	Not significant at both BF and FDR
stgrpaMJB_Y1	2_26280	3	36869947	0.0002103	3.67716	0.0466	Not significant at both BF and FDR
stgrpaMJB_Y1	2_23266	7	38118029	0.00021037	3.67702	0.0466	Not significant at both BF and FDR
stgrpaMJB_Y1	2_54832	7	38121357	0.00021037	3.67702	0.0466	Not significant at both BF and FDR
stgrpaMJB_Y1	2_23267	7	38118317	0.0002107	3.67634	0.04659	Not significant at both BF and FDR
stgrpaMJB_Y1	2_14464	9	41270428	0.00021074	3.67625	0.04659	Not significant at both BF and FDR
stgrpaMJB_Y2	2_03356	2	29704800	0.00021078	3.67617	0.04644	Not significant at both BF and FDR
stgrpaMJB_Y1	2_18350	7	38100144	0.00021085	3.67603	0.04659	Not significant at both BF and FDR
stgrpaMJB_Y1	2_18351	7	38099882	0.00021107	3.67557	0.04658	Not significant at both BF and FDR
stgrpaMJB_Y1	2_28471	3	41991903	0.00021111	3.67549	0.04658	Not significant at both BF and FDR
stgrpaMJB_Y1	2_17728	7	38106355	0.00021113	3.67545	0.04658	Not significant at both BF and FDR
stgrpaMJB_Y1	2_31052	3	41599246	0.00021117	3.67537	0.04838	Not significant at both BF and FDR
stgrpaMJB_Y2	2_12113	2	30831777	0.00021128	3.67514	0.04639	Not significant at both BF and FDR
stgrpaMJB_Y2	2_55452	7	37486377	0.00021134	3.67502	0.04639	Not significant at both BF and FDR
stgrpaMJB_Y1	2_17423	9	43248511	0.00021143	3.67483	0.04657	Not significant at both BF and FDR
stgrpaMJB_Y2	2_14211	7	40537622	0.00021144	3.67481	0.04639	Not significant at both BF and FDR
stgrpaMJB_Y1	2_09627	3	37436659	0.00021149	3.67471	0.04657	Not significant at both BF and FDR
stgrpaMJB_Y2	2_34133	3	42239757	0.00021182	3.67403	0.04638	Not significant at both BF and FDR
stgrpaMD_Y1	2_13935	7	36328767	0.0002119	3.67387	0.04753	Not significant at both BF and FDR
stgrpaMJB_Y2	2_34151	3	42227044	0.00021195	3.67377	0.04639	Not significant at both BF and FDR
stgrpaMD_Y1	2_12135	9	43101756	0.00021202	3.67362	0.04753	Not significant at both BF and FDR
stgrpaMD_Y1	2_00791	7	40082160	0.0002122	3.67325	0.04752	Not significant at both BF and FDR
stgrpaMJB_Y2	2_52046	10	15405340	0.00021253	3.67258	0.04636	Not significant at both BF and FDR
stgrpaMJB_Y2	2_40757	10	15495795	0.00021267	3.67229	0.0464	Not significant at both BF and FDR
stgrpaMJB_Y1	2_11464	3	40831223	0.00021307	3.67148	0.04652	Not significant at both BF and FDR
stgrpaMJB_Y2	2_29741	7	37492122	0.00021313	3.67136	0.04635	Not significant at both BF and FDR
stgrpaMJB_Y2	2_52817	3	40447261	0.00021334	3.67093	0.04644	Not significant at both BF and FDR
stgrpaMD_Y1	2_23711	7	37904166	0.00021374	3.67011	0.04748	Not significant at both BF and FDR
stgrpaMJB_Y1	2_52046	10	15405340	0.00021374	3.67011	0.04651	Not significant at both BF and FDR
stgrpaMJB_Y2	2_41052	7	35840949	0.00021382	3.66995	0.05492	Not significant at both BF and FDR
stgrpaMJB_Y1	2_40757	10	15495795	0.00021399	3.66961	0.04655	Not significant at both BF and FDR
stgrpaMJB_Y2	2_00342	8	35369961	0.0002143	3.66898	0.04631	Not significant at both BF and FDR
stgrpaMJB_Y1	2_12523	7	37481066	0.00021432	3.66894	0.04649	Not significant at both BF and FDR
stgrpaMJB_Y2	2_10377	3	37005714	0.0002144	3.66878	0.04631	Not significant at both BF and FDR
stgrpaMJB_Y2	2_00343	8	35364729	0.00021442	3.66873	0.04631	Not significant at both BF and FDR
stgrpaMJB_Y2	2_10266	3	42243596	0.00021445	3.66867	0.04631	Not significant at both BF and FDR
stgrpaMJB_Y2	2_49884	11	29958303	0.00021481	3.66795	0.0463	Not significant at both BF and FDR
stgrpaMJB_Y1	2_15164	3	40469705	0.00021484	3.66788	0.04648	Not significant at both BF and FDR
stgrpaMJB_Y2	2_21691	7	40545594	0.00021497	3.66762	0.04629	Not significant at both BF and FDR
stgrpaMD_Y1	2_02947	9	43087883	0.00021517	3.66722	0.04744	Not significant at both BF and FDR
stgrpaMJB_Y2	2_26806	7	28592108	0.00021532	3.66692	0.04629	Not significant at both BF and FDR
stgrpaMJB_Y2	2_45257	10	15310841	0.00021541	3.66673	0.04629	Not significant at both BF and FDR
stgrpaMJB_Y2	2_30356	7	34738955	0.00021549	3.66657	0.04628	Not significant at both BF and FDR
stgrpaMJB_Y1	2_31265	3	42110891	0.00021554	3.66647	0.04646	Not significant at both BF and FDR
stgrpaMJB_Y2	2_37466	8	35372918	0.00021556	3.66643	0.04628	Not significant at both BF and FDR
stgrpaMJB_Y1	2_21427	3	40806074	0.00021561	3.66633	0.04646	Not significant at both BF and FDR
stgrpaMJB_Y1	2_00087	7	37414678	0.00021565	3.66625	0.04646	Not significant at both BF and FDR
stgrpaMJB_Y1	2_11088	7	37435985	0.00021565	3.66625	0.04646	Not significant at both BF and FDR
stgrpaMJB_Y1	2_09364	3	40514715	0.00021568	3.66619	0.04646	Not significant at both BF and FDR
stgrpaMJB_Y1	2_09363	3	40515011	0.00021568	3.66619	0.04646	Not significant at both BF and FDR
stgrpaMJB_Y2	2_12979	3	42215662	0.00021573	3.66609	0.04628	Not significant at both BF and FDR
stgrpaMJB_Y2	2_12980	3	42215917	0.00021573	3.66609	0.04628	Not significant at both BF and FDR
stgrpaMJB_Y2	2_25207	3	42220431	0.00021573	3.66609	0.04628	Not significant at both BF and FDR
stgrpaMJB_Y1	2_23047	3	40814692	0.0002158	3.66595	0.04646	Not significant at both BF and FDR
stgrpaMJB_Y1	2_20243	7	37440145	0.00021583	3.66589	0.04645	Not significant at both BF and FDR
stgrpaMJB_Y2	2_50521	3	42011098	0.00021585	3.66585	0.04627	Not significant at both BF and FDR
stgrpaMJB_Y2	2_18641	3	41385292	0.00021591	3.66573	0.04627	Not significant at both BF and FDR
stgrpaMJB_Y1	2_18061	3	42257004	0.00021593	3.66569	0.04646	Not significant at both BF and FDR
stgrpaMJB_Y2	2_33728	3	42220293	0.00021595	3.66565	0.04627	Not significant at both BF and FDR
stgrpaMJB_Y1	2_00086	7	37416146	0.000216	3.66555	0.04645	Not significant at both BF and FDR
stgrpaMJB_Y1	2_00084	7	37417327	0.000216	3.66555	0.04645	Not significant at both BF and FDR
stgrpaMJB_Y1	2_20936	7	37460519	0.000216	3.66555	0.04645	Not significant at both BF and FDR
stgrpaMJB_Y1	2_00677	7	37454349	0.00021607	3.66541	0.04644	Not significant at both BF and FDR
stgrpaMJB_Y1	2_20935	7	37459453	0.00021607	3.66541	0.04644	Not significant at both BF and FDR
stgrpaMJB_Y1	2_01282	7	37461519	0.00021607	3.66541	0.04644	Not significant at both BF and FDR
stgrpaMJB_Y2	2_29742	7	37492710	0.0002161	3.66535	0.04626	Not significant at both BF and FDR
stgrpaMJB_Y1	1_0831	3	37434523	0.00021626	3.66502	0.04645	Not significant at both BF and FDR
stgrpaMJB_Y1	2_09626	3	37434523	0.00021626	3.66502	0.04645	Not significant at both BF and FDR
stgrpaMJB_Y1	2_15163	3	40464747	0.00021626	3.66502	0.04645	Not significant at both BF and FDR
stgrpaMJB_Y1	2_15830	3	40711670	0.0002163	3.66494	0.04644	Not significant at both BF and FDR
stgrpaMD_Y1	2_31312	9	39727534	0.00021639	3.66476	0.04741	Not significant at both BF and FDR
stgrpaMJB_Y1	2_00674	7	37450792	0.00021639	3.66476	0.04644	Not significant at both BF and FDR
stgrpaMJB_Y1	2_24995	7	37461173	0.00021639	3.66476	0.04644	Not significant at both BF and FDR
stgrpaMJB_Y1	2_14573	7	37473581	0.00021639	3.66476	0.04644	Not significant at both BF and FDR
stgrpaMJB_Y1	2_46343	3	40812136	0.00021652	3.6645	0.04643	Not significant at both BF and FDR
stgrpaMJB_Y1	2_23046	3	40815618	0.00021652	3.6645	0.04643	Not significant at both BF and FDR
stgrpaMJB_Y1	2_23467	3	40607759	0.00021653	3.66448	0.04644	Not significant at both BF and FDR
stgrpaMJB_Y1	2_11463	3	40827244	0.00021657	3.6644	0.04644	Not significant at both BF and FDR
stgrpaMJB_Y2	2_14290	2	30677018	0.00021675	3.66404	0.04625	Not significant at both BF and FDR
stgrpaMJB_Y2	2_14299	2	30688680	0.00021675	3.66404	0.04625	Not significant at both BF and FDR
stgrpaMJB_Y2	2_14300	2	30689576	0.00021675	3.66404	0.04625	Not significant at both BF and FDR
stgrpaMJB_Y1	2_10690	3	41577832	0.00021686	3.66382	0.04643	Not significant at both BF and FDR
stgrpaMJB_Y2	2_31994	7	35791767	0.0002169	3.66374	0.04624	Not significant at both BF and FDR
stgrpaMJB_Y2	2_32994	2	30658858	0.00021692	3.6637	0.04624	Not significant at both BF and FDR
stgrpaMJB_Y2	2_28112	2	30660312	0.00021692	3.6637	0.04624	Not significant at both BF and FDR
stgrpaMJB_Y1	2_05468	9	39858047	0.00021703	3.66348	0.04642	Not significant at both BF and FDR
stgrpaMJB_Y1	2_02875	7	29005316	0.00021708	3.66338	0.04642	Not significant at both BF and FDR
stgrpaMJB_Y1	2_43191	3	40586833	0.00021709	3.66336	0.04642	Not significant at both BF and FDR
stgrpaMJB_Y1	2_52954	3	40590949	0.00021709	3.66336	0.04642	Not significant at both BF and FDR
stgrpaMJB_Y1	2_30281	9	39870435	0.00021717	3.6632	0.04642	Not significant at both BF and FDR
stgrpaMJB_Y1	2_09578	11	33335764	0.00021722	3.6631	0.04641	Not significant at both BF and FDR
stgrpaMJB_Y1	2_26778	9	39863401	0.00021729	3.66296	0.04642	Not significant at both BF and FDR
stgrpaMJB_Y1	2_47429	9	41202672	0.0002173	3.66294	0.04642	Not significant at both BF and FDR
stgrpaMJB_Y1	2_31160	7	37439539	0.00021731	3.66292	0.04641	Not significant at both BF and FDR
stgrpaMJB_Y1	2_34425	9	39867915	0.00021732	3.6629	0.04641	Not significant at both BF and FDR
stgrpaMJB_Y2	2_26280	3	36869947	0.00021752	3.6625	0.04623	Not significant at both BF and FDR
stgrpaMJB_Y1	1_0679	7	35781861	0.00021758	3.66238	0.04641	Not significant at both BF and FDR
stgrpaMJB_Y2	2_19204	7	28205106	0.00021759	3.66236	0.04661	Not significant at both BF and FDR
stgrpaMJB_Y1	2_14383	3	42284453	0.00021767	3.6622	0.04641	Not significant at both BF and FDR
stgrpaMJB_Y1	2_23466	3	40609023	0.0002177	3.66214	0.04641	Not significant at both BF and FDR
stgrpaMJB_Y1	2_45257	10	15310841	0.00021771	3.66212	0.04641	Not significant at both BF and FDR
stgrpaMJB_Y1	2_46154	3	36338601	0.00021772	3.6621	0.0464	Not significant at both BF and FDR
stgrpaMJB_Y2	2_30360	2	31514861	0.00021772	3.6621	0.04622	Not significant at both BF and FDR
stgrpaMJB_Y1	2_01780	3	37207592	0.00021774	3.66206	0.04641	Not significant at both BF and FDR
stgrpaMJB_Y2	2_50680	2	30604410	0.00021781	3.66192	0.04622	Not significant at both BF and FDR
stgrpaMJB_Y1	2_53504	7	36946083	0.00021789	3.66176	0.0464	Not significant at both BF and FDR
stgrpaMJB_Y1	2_40661	7	36949601	0.00021789	3.66176	0.0464	Not significant at both BF and FDR
stgrpaMJB_Y1	2_23937	7	36959577	0.00021789	3.66176	0.0464	Not significant at both BF and FDR
stgrpaMJB_Y1	2_16533	7	36963238	0.00021789	3.66176	0.0464	Not significant at both BF and FDR
stgrpaMJB_Y1	2_50152	3	41125180	0.00021801	3.66152	0.04639	Not significant at both BF and FDR
stgrpaMJB_Y2	2_06211	7	39476435	0.00021805	3.66144	0.04621	Not significant at both BF and FDR
stgrpaMJB_Y1	2_05643	9	41247766	0.00021806	3.66142	0.04639	Not significant at both BF and FDR
stgrpaMJB_Y1	2_03626	9	39879179	0.00021812	3.6613	0.0464	Not significant at both BF and FDR
stgrpaMJB_Y1	2_03973	3	40524184	0.00021818	3.66119	0.04639	Not significant at both BF and FDR
stgrpaMJB_Y1	2_30561	7	38776998	0.00021822	3.66111	0.04639	Not significant at both BF and FDR
stgrpaMJB_Y1	2_24294	7	35793391	0.00021823	3.66109	0.04639	Not significant at both BF and FDR
stgrpaMJB_Y1	2_00923	3	36386461	0.00021825	3.66105	0.04639	Not significant at both BF and FDR
stgrpaMJB_Y1	2_53279	3	36403109	0.00021825	3.66105	0.04639	Not significant at both BF and FDR
stgrpaMJB_Y2	2_25504	2	30712355	0.00021827	3.66101	0.04621	Not significant at both BF and FDR
stgrpaMJB_Y1	2_17684	3	42266715	0.0002183	3.66095	0.04639	Not significant at both BF and FDR
stgrpaMJB_Y1	2_21292	3	42191699	0.00021832	3.66091	0.04639	Not significant at both BF and FDR
stgrpaMJB_Y1	2_54749	9	39906083	0.00021832	3.66091	0.04639	Not significant at both BF and FDR
stgrpaMJB_Y1	2_19622	11	22938162	0.00021832	3.66091	0.04639	Not significant at both BF and FDR
stgrpaMJB_Y1	2_53353	11	22945684	0.00021832	3.66091	0.04639	Not significant at both BF and FDR
stgrpaMJB_Y1	2_17685	3	42267565	0.00021834	3.66087	0.04639	Not significant at both BF and FDR
stgrpaMJB_Y1	2_09576	2	30351250	0.00021835	3.66085	0.04639	Not significant at both BF and FDR
stgrpaMJB_Y1	2_19558	7	39551102	0.00021839	3.66077	0.04639	Not significant at both BF and FDR
stgrpaMJB_Y2	2_20243	7	37440145	0.0002184	3.66075	0.0462	Not significant at both BF and FDR
stgrpaMJB_Y2	2_24023	2	30710241	0.00021842	3.66071	0.04621	Not significant at both BF and FDR
stgrpaMJB_Y1	2_21291	3	42192453	0.0002185	3.66055	0.04639	Not significant at both BF and FDR
stgrpaMJB_Y1	2_28335	3	42194514	0.00021857	3.66041	0.04639	Not significant at both BF and FDR
stgrpaMJB_Y2	2_00087	7	37414678	0.00021862	3.66031	0.0462	Not significant at both BF and FDR
stgrpaMJB_Y2	2_11088	7	37435985	0.00021862	3.66031	0.0462	Not significant at both BF and FDR
stgrpaMD_Y1	2_39623	9	41339502	0.00021866	3.66023	0.04735	Not significant at both BF and FDR
stgrpaMJB_Y1	2_32653	9	41564936	0.00021871	3.66013	0.04638	Not significant at both BF and FDR
stgrpaMJB_Y1	2_05379	9	41564957	0.00021871	3.66013	0.04638	Not significant at both BF and FDR
stgrpaMJB_Y2	2_10375	3	41992555	0.00021877	3.66001	0.04619	Not significant at both BF and FDR
stgrpaMJB_Y2	2_00086	7	37416146	0.00021898	3.6596	0.04619	Not significant at both BF and FDR
stgrpaMJB_Y2	2_00084	7	37417327	0.00021898	3.6596	0.04619	Not significant at both BF and FDR
stgrpaMD_Y1	2_16268	7	37942235	0.000219	3.65956	0.04734	Not significant at both BF and FDR
stgrpaMD_Y1	1_0513	7	38174906	0.00021903	3.6595	0.04734	Not significant at both BF and FDR
stgrpaMD_Y1	2_29007	7	37105880	0.0002193	3.65896	0.04733	Not significant at both BF and FDR
stgrpaMD_Y1	2_51425	9	42978337	0.0002199	3.65777	0.04732	Not significant at both BF and FDR
stgrpaMJB_Y2	2_12523	7	37481066	0.00021991	3.65776	0.04617	Not significant at both BF and FDR
stgrpaMD_Y1	2_24247	9	41344329	0.00022006	3.65746	0.04732	Not significant at both BF and FDR
stgrpaMJB_Y1	2_49236	8	35414052	0.00022014	3.6573	0.04634	Not significant at both BF and FDR
stgrpaMD_Y1	2_20912	9	42995854	0.00022022	3.65714	0.04731	Not significant at both BF and FDR
stgrpaMD_Y1	2_31929	9	43006333	0.00022022	3.65714	0.04731	Not significant at both BF and FDR
stgrpaMJB_Y2	2_03970	3	40534645	0.00022033	3.65693	0.04616	Not significant at both BF and FDR
stgrpaMJB_Y2	2_03971	3	40536774	0.00022033	3.65693	0.04616	Not significant at both BF and FDR
stgrpaMJB_Y1	2_21692	7	40545884	0.00022048	3.65663	0.04633	Not significant at both BF and FDR
stgrpaMJB_Y2	2_23266	7	38118029	0.00022062	3.65636	0.04615	Not significant at both BF and FDR
stgrpaMJB_Y2	2_54832	7	38121357	0.00022062	3.65636	0.04615	Not significant at both BF and FDR
stgrpaMJB_Y2	2_28471	3	41991903	0.00022069	3.65622	0.04615	Not significant at both BF and FDR
stgrpaMJB_Y2	2_23267	7	38118317	0.00022094	3.65573	0.04614	Not significant at both BF and FDR
stgrpaMD_Y1	2_24248	9	41342411	0.00022099	3.65563	0.0473	Not significant at both BF and FDR
stgrpaMJB_Y2	2_43543	3	41573593	0.00022108	3.65545	0.04795	Not significant at both BF and FDR
stgrpaMJB_Y2	2_22773	2	29729920	0.00022114	3.65533	0.04613	Not significant at both BF and FDR
stgrpaMJB_Y2	2_18350	7	38100144	0.00022115	3.65531	0.04614	Not significant at both BF and FDR
stgrpaMJB_Y1	2_49884	11	29958303	0.00022124	3.65514	0.04631	Not significant at both BF and FDR
stgrpaMJB_Y2	2_11032	10	15480403	0.00022126	3.6551	0.04613	Not significant at both BF and FDR
stgrpaMJB_Y2	2_18351	7	38099882	0.00022138	3.65486	0.04614	Not significant at both BF and FDR
stgrpaMJB_Y2	2_17728	7	38106355	0.00022141	3.6548	0.04613	Not significant at both BF and FDR
stgrpaMJB_Y1	2_41554	7	37070412	0.00022163	3.65437	0.05706	Not significant at both BF and FDR
stgrpaMD_Y1	2_10691	3	41579152	0.00022165	3.65433	0.04727	Not significant at both BF and FDR
stgrpaMJB_Y2	2_09627	3	37436659	0.0002219	3.65384	0.04612	Not significant at both BF and FDR
stgrpaMJB_Y2	2_14382	3	42285055	0.00022191	3.65382	0.04611	Not significant at both BF and FDR
stgrpaMJB_Y2	2_11464	3	40831223	0.00022229	3.65308	0.0461	Not significant at both BF and FDR
stgrpaMJB_Y2	2_01766	9	39383095	0.00022286	3.65197	0.0461	Not significant at both BF and FDR
stgrpaMJB_Y2	2_17245	9	39360350	0.00022295	3.65179	0.0461	Not significant at both BF and FDR
stgrpaMJB_Y1	2_14211	7	40537622	0.00022296	3.65177	0.04627	Not significant at both BF and FDR
stgrpaMJB_Y2	2_31052	3	41599246	0.00022316	3.65138	0.04789	Not significant at both BF and FDR
stgrpaMJB_Y2	2_07874	9	39396967	0.00022316	3.65138	0.04609	Not significant at both BF and FDR
stgrpaMD_Y1	2_17739	7	38185555	0.00022336	3.65099	0.04723	Not significant at both BF and FDR
stgrpaMD_Y1	1_0499	7	40004756	0.00022355	3.65063	0.04722	Not significant at both BF and FDR
stgrpaMD_Y1	2_01072	7	40004756	0.00022355	3.65063	0.04722	Not significant at both BF and FDR
stgrpaMD_Y1	2_01073	7	40006133	0.00022355	3.65063	0.04722	Not significant at both BF and FDR
stgrpaMD_Y1	2_20648	7	40012288	0.00022355	3.65063	0.04722	Not significant at both BF and FDR
stgrpaMJB_Y2	2_07875	9	39401418	0.00022359	3.65055	0.04608	Not significant at both BF and FDR
stgrpaMJB_Y1	2_11032	10	15480403	0.00022365	3.65043	0.04625	Not significant at both BF and FDR
stgrpaMJB_Y2	2_12318	9	39446039	0.00022389	3.64997	0.04607	Not significant at both BF and FDR
stgrpaMJB_Y2	2_12319	9	39447945	0.00022389	3.64997	0.04607	Not significant at both BF and FDR
stgrpaMJB_Y2	2_12317	9	39451195	0.00022389	3.64997	0.04607	Not significant at both BF and FDR
stgrpaMJB_Y2	2_03424	10	15442413	0.00022389	3.64997	0.04607	Not significant at both BF and FDR
stgrpaMJB_Y2	2_40317	10	15532024	0.00022389	3.64997	0.04607	Not significant at both BF and FDR
stgrpaMJB_Y2	2_12316	9	39450160	0.00022409	3.64958	0.04607	Not significant at both BF and FDR
stgrpaMD_Y1	2_15082	7	37127344	0.0002243	3.64917	0.0472	Not significant at both BF and FDR
stgrpaMJB_Y2	1_0679	7	35781861	0.00022432	3.64913	0.04605	Not significant at both BF and FDR
stgrpaMJB_Y2	2_53504	7	36946083	0.00022433	3.64911	0.04605	Not significant at both BF and FDR
stgrpaMJB_Y2	2_40661	7	36949601	0.00022433	3.64911	0.04605	Not significant at both BF and FDR
stgrpaMJB_Y2	2_23937	7	36959577	0.00022433	3.64911	0.04605	Not significant at both BF and FDR
stgrpaMJB_Y2	2_16533	7	36963238	0.00022433	3.64911	0.04605	Not significant at both BF and FDR
stgrpaMJB_Y2	2_15164	3	40469705	0.00022435	3.64907	0.04606	Not significant at both BF and FDR
stgrpaMJB_Y2	2_50467	10	15344328	0.00022436	3.64905	0.04605	Not significant at both BF and FDR
stgrpaMJB_Y2	2_22774	2	29729239	0.00022458	3.64863	0.04605	Not significant at both BF and FDR
stgrpaMD_Y1	2_48568	11	41158225	0.00022483	3.64815	0.03811	Not significant at both BF and FDR
stgrpaMJB_Y1	2_00342	8	35369961	0.00022483	3.64815	0.04622	Not significant at both BF and FDR
stgrpaMJB_Y2	2_21372	7	28637570	0.00022494	3.64793	0.04604	Not significant at both BF and FDR
stgrpaMJB_Y1	2_00343	8	35364729	0.00022496	3.64789	0.04622	Not significant at both BF and FDR
stgrpaMJB_Y2	2_21427	3	40806074	0.00022513	3.64757	0.04604	Not significant at both BF and FDR
stgrpaMJB_Y1	2_30356	7	34738955	0.00022532	3.6472	0.04621	Not significant at both BF and FDR
stgrpaMJB_Y2	2_23047	3	40814692	0.00022534	3.64716	0.04603	Not significant at both BF and FDR
stgrpaMD_Y1	2_17740	7	38186293	0.00022536	3.64712	0.04717	Not significant at both BF and FDR
stgrpaMJB_Y1	2_21691	7	40545594	0.00022544	3.64697	0.04621	Not significant at both BF and FDR
stgrpaMJB_Y2	2_41103	10	8965691	0.00022546	3.64693	0.04604	Not significant at both BF and FDR
stgrpaMJB_Y2	2_09364	3	40514715	0.0002255	3.64685	0.04603	Not significant at both BF and FDR
stgrpaMJB_Y2	2_09363	3	40515011	0.0002255	3.64685	0.04603	Not significant at both BF and FDR
stgrpaMJB_Y1	2_50467	10	15344328	0.00022555	3.64676	0.0462	Not significant at both BF and FDR
stgrpaMJB_Y2	2_20757	9	39440881	0.0002257	3.64647	0.04602	Not significant at both BF and FDR
stgrpaMJB_Y2	2_32278	9	39441020	0.0002257	3.64647	0.04602	Not significant at both BF and FDR
stgrpaMJB_Y1	2_37466	8	35372918	0.00022571	3.64645	0.0462	Not significant at both BF and FDR
stgrpaMJB_Y2	2_02859	9	39412178	0.00022578	3.64631	0.04602	Not significant at both BF and FDR
stgrpaMJB_Y2	2_48668	7	27992671	0.0002259	3.64608	0.04601	Not significant at both BF and FDR
stgrpaMD_Y1	2_19176	7	37002838	0.00022597	3.64595	0.04716	Not significant at both BF and FDR
stgrpaMJB_Y2	2_15163	3	40464747	0.00022597	3.64595	0.04602	Not significant at both BF and FDR
stgrpaMJB_Y2	2_31265	3	42110891	0.00022612	3.64566	0.04601	Not significant at both BF and FDR
stgrpaMJB_Y2	2_24294	7	35793391	0.00022612	3.64566	0.04601	Not significant at both BF and FDR
stgrpaMJB_Y1	2_03424	10	15442413	0.00022616	3.64558	0.04619	Not significant at both BF and FDR
stgrpaMJB_Y1	2_40317	10	15532024	0.00022616	3.64558	0.04619	Not significant at both BF and FDR
stgrpaMJB_Y2	2_46343	3	40812136	0.00022619	3.64553	0.04601	Not significant at both BF and FDR
stgrpaMJB_Y2	2_23046	3	40815618	0.00022619	3.64553	0.04601	Not significant at both BF and FDR
stgrpaMJB_Y2	2_11463	3	40827244	0.0002263	3.64532	0.04601	Not significant at both BF and FDR
stgrpaMJB_Y2	1_0831	3	37434523	0.00022634	3.64524	0.04601	Not significant at both BF and FDR
stgrpaMJB_Y2	2_09626	3	37434523	0.00022634	3.64524	0.04601	Not significant at both BF and FDR
stgrpaMJB_Y2	2_37972	11	29715913	0.00022646	3.64501	0.04815	Not significant at both BF and FDR
stgrpaMJB_Y2	2_47428	10	15450080	0.00022654	3.64486	0.046	Not significant at both BF and FDR
stgrpaMJB_Y2	2_14295	10	15528141	0.00022654	3.64486	0.046	Not significant at both BF and FDR
stgrpaMJB_Y2	2_19459	7	36995019	0.00022664	3.64466	0.046	Not significant at both BF and FDR
stgrpaMJB_Y2	2_34334	10	15550914	0.00022673	3.64449	0.046	Not significant at both BF and FDR
stgrpaMJB_Y2	2_20985	9	39436877	0.00022674	3.64447	0.04601	Not significant at both BF and FDR
stgrpaMJB_Y2	2_15830	3	40711670	0.00022677	3.64441	0.04599	Not significant at both BF and FDR
stgrpaMJB_Y2	2_10690	3	41577832	0.00022678	3.6444	0.046	Not significant at both BF and FDR
stgrpaMJB_Y2	2_05468	9	39858047	0.00022682	3.64432	0.046	Not significant at both BF and FDR
stgrpaMJB_Y2	2_23467	3	40607759	0.00022695	3.64407	0.04599	Not significant at both BF and FDR
stgrpaMJB_Y2	2_30281	9	39870435	0.00022695	3.64407	0.04599	Not significant at both BF and FDR
stgrpaMJB_Y2	2_47429	9	41202672	0.00022697	3.64403	0.04599	Not significant at both BF and FDR
stgrpaMJB_Y2	2_26778	9	39863401	0.00022708	3.64382	0.04599	Not significant at both BF and FDR
stgrpaMJB_Y2	2_34425	9	39867915	0.00022717	3.64365	0.04598	Not significant at both BF and FDR
stgrpaMD_Y1	2_19523	7	37796359	0.00022719	3.64361	0.04713	Not significant at both BF and FDR
stgrpaMJB_Y2	2_18061	3	42257004	0.00022733	3.64334	0.04599	Not significant at both BF and FDR
stgrpaMJB_Y2	2_43191	3	40586833	0.00022753	3.64296	0.04598	Not significant at both BF and FDR
stgrpaMJB_Y2	2_52954	3	40590949	0.00022753	3.64296	0.04598	Not significant at both BF and FDR
stgrpaMJB_Y2	2_32653	9	41564936	0.0002276	3.64283	0.04598	Not significant at both BF and FDR
stgrpaMJB_Y2	2_05379	9	41564957	0.0002276	3.64283	0.04598	Not significant at both BF and FDR
stgrpaMJB_Y2	2_21373	7	28637854	0.00022772	3.6426	0.04597	Not significant at both BF and FDR
stgrpaMJB_Y2	2_46154	3	36338601	0.00022778	3.64248	0.04597	Not significant at both BF and FDR
stgrpaMJB_Y1	2_19204	7	28205106	0.00022779	3.64247	0.04655	Not significant at both BF and FDR
stgrpaMJB_Y1	2_52987	11	32697967	0.00022782	3.64241	0.04615	Not significant at both BF and FDR
stgrpaMJB_Y1	2_21859	7	38801823	0.00022788	3.64229	0.03726	Not significant at both BF and FDR
stgrpaMJB_Y1	2_21860	7	38802441	0.00022788	3.64229	0.03726	Not significant at both BF and FDR
stgrpaMJB_Y1	2_26806	7	28592108	0.0002279	3.64226	0.04615	Not significant at both BF and FDR
stgrpaMJB_Y2	2_07186	7	28703642	0.00022794	3.64218	0.04596	Not significant at both BF and FDR
stgrpaMJB_Y2	2_19502	7	28781644	0.00022794	3.64218	0.04596	Not significant at both BF and FDR
stgrpaMJB_Y2	2_20078	7	28811737	0.00022794	3.64218	0.04596	Not significant at both BF and FDR
stgrpaMJB_Y2	2_05625	7	28842651	0.00022794	3.64218	0.04596	Not significant at both BF and FDR
stgrpaMJB_Y2	2_14464	9	41270428	0.00022797	3.64212	0.04596	Not significant at both BF and FDR
stgrpaMJB_Y2	2_23466	3	40609023	0.00022805	3.64197	0.04597	Not significant at both BF and FDR
stgrpaMJB_Y2	2_03626	9	39879179	0.00022808	3.64191	0.04596	Not significant at both BF and FDR
stgrpaMJB_Y2	2_19622	11	22938162	0.00022808	3.64191	0.04596	Not significant at both BF and FDR
stgrpaMJB_Y2	2_53353	11	22945684	0.00022808	3.64191	0.04596	Not significant at both BF and FDR
stgrpaMJB_Y1	2_47428	10	15450080	0.00022812	3.64184	0.04614	Not significant at both BF and FDR
stgrpaMJB_Y1	2_14295	10	15528141	0.00022812	3.64184	0.04614	Not significant at both BF and FDR
stgrpaMJB_Y2	2_20936	7	37460519	0.00022812	3.64184	0.04596	Not significant at both BF and FDR
stgrpaMD_Y1	2_34263	7	40060582	0.00022814	3.6418	0.0471	Not significant at both BF and FDR
stgrpaMJB_Y2	2_31160	7	37439539	0.00022814	3.6418	0.04596	Not significant at both BF and FDR
stgrpaMJB_Y2	2_00677	7	37454349	0.00022821	3.64167	0.04596	Not significant at both BF and FDR
stgrpaMJB_Y2	2_20935	7	37459453	0.00022821	3.64167	0.04596	Not significant at both BF and FDR
stgrpaMJB_Y2	2_01282	7	37461519	0.00022821	3.64167	0.04596	Not significant at both BF and FDR
stgrpaMJB_Y2	2_50152	3	41125180	0.00022822	3.64165	0.04596	Not significant at both BF and FDR
stgrpaMJB_Y2	2_03973	3	40524184	0.00022828	3.64153	0.04596	Not significant at both BF and FDR
stgrpaMJB_Y2	2_28335	3	42194514	0.00022829	3.64151	0.04596	Not significant at both BF and FDR
stgrpaMJB_Y1	2_34334	10	15550914	0.00022831	3.64148	0.04614	Not significant at both BF and FDR
stgrpaMJB_Y2	2_00674	7	37450792	0.00022831	3.64148	0.04596	Not significant at both BF and FDR
stgrpaMJB_Y2	2_24995	7	37461173	0.00022831	3.64148	0.04596	Not significant at both BF and FDR
stgrpaMJB_Y2	2_14573	7	37473581	0.00022831	3.64148	0.04596	Not significant at both BF and FDR
stgrpaMJB_Y2	2_21292	3	42191699	0.00022835	3.6414	0.04596	Not significant at both BF and FDR
stgrpaMJB_Y2	2_14383	3	42284453	0.00022836	3.64138	0.04596	Not significant at both BF and FDR
stgrpaMJB_Y2	2_05643	9	41247766	0.0002284	3.6413	0.04595	Not significant at both BF and FDR
stgrpaMJB_Y2	2_01780	3	37207592	0.00022842	3.64127	0.04596	Not significant at both BF and FDR
stgrpaMJB_Y2	2_09576	2	30351250	0.00022844	3.64123	0.04596	Not significant at both BF and FDR
stgrpaMJB_Y2	2_00923	3	36386461	0.00022845	3.64121	0.04596	Not significant at both BF and FDR
stgrpaMJB_Y2	2_53279	3	36403109	0.00022845	3.64121	0.04596	Not significant at both BF and FDR
stgrpaMJB_Y2	2_30561	7	38776998	0.00022845	3.64121	0.04595	Not significant at both BF and FDR
stgrpaMJB_Y2	2_54749	9	39906083	0.00022849	3.64113	0.04595	Not significant at both BF and FDR
stgrpaMJB_Y2	2_21291	3	42192453	0.00022851	3.64109	0.04596	Not significant at both BF and FDR
stgrpaMJB_Y2	2_53016	7	28002678	0.00022854	3.64104	0.04595	Not significant at both BF and FDR
stgrpaMJB_Y2	2_17685	3	42267565	0.00022855	3.64102	0.04595	Not significant at both BF and FDR
stgrpaMJB_Y2	2_19558	7	39551102	0.00022855	3.64102	0.04595	Not significant at both BF and FDR
stgrpaMJB_Y2	2_17684	3	42266715	0.00022858	3.64096	0.04595	Not significant at both BF and FDR
stgrpaMJB_Y2	2_08994	7	28882054	0.00022912	3.63994	0.04594	Not significant at both BF and FDR
stgrpaMJB_Y2	2_39258	10	15460001	0.0002294	3.63941	0.04593	Not significant at both BF and FDR
stgrpaMJB_Y2	2_17994	10	15543650	0.0002294	3.63941	0.04593	Not significant at both BF and FDR
stgrpaMJB_Y2	2_17993	10	15545170	0.0002294	3.63941	0.04593	Not significant at both BF and FDR
stgrpaMJB_Y2	2_14296	10	15528554	0.00022957	3.63908	0.04593	Not significant at both BF and FDR
stgrpaMJB_Y2	2_21335	7	28856182	0.00023031	3.63769	0.04591	Not significant at both BF and FDR
stgrpaMJB_Y1	2_39258	10	15460001	0.00023111	3.63618	0.04607	Not significant at both BF and FDR
stgrpaMJB_Y1	2_17994	10	15543650	0.00023111	3.63618	0.04607	Not significant at both BF and FDR
stgrpaMJB_Y1	2_17993	10	15545170	0.00023111	3.63618	0.04607	Not significant at both BF and FDR
stgrpaMJB_Y1	2_14296	10	15528554	0.00023128	3.63586	0.04606	Not significant at both BF and FDR
stgrpaMJB_Y2	2_08570	11	33035443	0.00023203	3.63446	0.04586	Not significant at both BF and FDR
stgrpaMJB_Y2	2_14291	7	28789583	0.00023211	3.63431	0.04586	Not significant at both BF and FDR
stgrpaMJB_Y2	2_29860	7	21018006	0.00023274	3.63313	0.04585	Not significant at both BF and FDR
stgrpaMJB_Y2	2_33390	7	21043960	0.00023274	3.63313	0.04585	Not significant at both BF and FDR
stgrpaMJB_Y2	2_09095	7	28766044	0.0002334	3.6319	0.04584	Not significant at both BF and FDR
stgrpaMD_Y1	2_31326	7	40033848	0.00023365	3.63143	0.04697	Not significant at both BF and FDR
stgrpaMJB_Y2	2_23595	7	27752875	0.00023431	3.63021	0.04581	Not significant at both BF and FDR
stgrpaMJB_Y1	2_37972	11	29715913	0.00023455	3.62976	0.04813	Not significant at both BF and FDR
stgrpaMJB_Y2	2_05779	7	28795942	0.00023458	3.62971	0.04581	Not significant at both BF and FDR
stgrpaMJB_Y2	2_48107	7	28801117	0.00023458	3.62971	0.04581	Not significant at both BF and FDR
stgrpaMJB_Y2	2_54983	10	15456068	0.00023494	3.62904	0.04617	Not significant at both BF and FDR
stgrpaMJB_Y2	2_54422	7	28813080	0.00023511	3.62873	0.04579	Not significant at both BF and FDR
stgrpaMJB_Y2	2_12582	7	28828690	0.00023511	3.62873	0.04579	Not significant at both BF and FDR
stgrpaMJB_Y2	2_21416	7	20940111	0.0002352	3.62856	0.04579	Not significant at both BF and FDR
stgrpaMJB_Y2	2_34339	7	20924646	0.00023533	3.62832	0.04579	Not significant at both BF and FDR
stgrpaMJB_Y2	2_07896	7	28761799	0.0002355	3.62801	0.04579	Not significant at both BF and FDR
stgrpaMJB_Y2	2_21741	10	8986602	0.00023572	3.6276	0.04578	Not significant at both BF and FDR
stgrpaMJB_Y2	2_14265	10	9050082	0.00023572	3.6276	0.04578	Not significant at both BF and FDR
stgrpaMJB_Y1	2_39519	7	19440309	0.00023596	3.62716	0.04595	Not significant at both BF and FDR
stgrpaMJB_Y1	2_41103	10	8965691	0.00023606	3.62698	0.04596	Not significant at both BF and FDR
stgrpaMJB_Y2	2_00111	11	32701764	0.00023618	3.62676	0.04576	Not significant at both BF and FDR
stgrpaMJB_Y2	2_46678	7	28862368	0.00023619	3.62674	0.04576	Not significant at both BF and FDR
stgrpaMJB_Y1	2_54983	10	15456068	0.00023699	3.62527	0.04632	Not significant at both BF and FDR
stgrpaMD_Y1	2_20647	7	40012832	0.00023751	3.62432	0.04687	Not significant at both BF and FDR
stgrpaMJB_Y1	2_08570	11	33035443	0.00023817	3.62311	0.0459	Not significant at both BF and FDR
stgrpaMJB_Y1	2_48668	7	27992671	0.00023842	3.62266	0.04589	Not significant at both BF and FDR
stgrpaMJB_Y1	2_07765	7	22182841	0.000239	3.6216	0.04588	Not significant at both BF and FDR
stgrpaMD_Y1	2_20425	9	40453800	0.00023918	3.62128	0.04683	Not significant at both BF and FDR
stgrpaMJB_Y1	2_29860	7	21018006	0.00023918	3.62128	0.04587	Not significant at both BF and FDR
stgrpaMJB_Y1	2_33390	7	21043960	0.00023918	3.62128	0.04587	Not significant at both BF and FDR
stgrpaMJB_Y1	2_21372	7	28637570	0.00024003	3.61973	0.04585	Not significant at both BF and FDR
stgrpaMJB_Y1	2_09175	11	33430531	0.00024016	3.6195	0.04585	Not significant at both BF and FDR
stgrpaMJB_Y2	2_39519	7	19440309	0.00024022	3.61939	0.04567	Not significant at both BF and FDR
stgrpaMJB_Y2	2_39520	10	8876943	0.0002408	3.61834	0.04567	Not significant at both BF and FDR
stgrpaMJB_Y2	2_50865	10	9086211	0.0002408	3.61834	0.04567	Not significant at both BF and FDR
stgrpaMJB_Y1	2_53016	7	28002678	0.0002411	3.6178	0.04583	Not significant at both BF and FDR
stgrpaMJB_Y2	2_20967	10	9066862	0.00024215	3.61592	0.04562	Not significant at both BF and FDR
stgrpaMJB_Y1	2_45738	3	36349997	0.00024239	3.61549	0.04593	Not significant at both BF and FDR
stgrpaMJB_Y1	2_25506	7	19451302	0.00024244	3.6154	0.0458	Not significant at both BF and FDR
stgrpaMJB_Y1	2_07186	7	28703642	0.00024249	3.61531	0.04579	Not significant at both BF and FDR
stgrpaMJB_Y1	2_19502	7	28781644	0.00024249	3.61531	0.04579	Not significant at both BF and FDR
stgrpaMJB_Y1	2_20078	7	28811737	0.00024249	3.61531	0.04579	Not significant at both BF and FDR
stgrpaMJB_Y1	2_05625	7	28842651	0.00024249	3.61531	0.04579	Not significant at both BF and FDR
stgrpaMD_Y1	2_41197	7	39978120	0.00024251	3.61527	0.04677	Not significant at both BF and FDR
stgrpaMJB_Y2	2_42291	10	8936050	0.00024276	3.61482	0.04561	Not significant at both BF and FDR
stgrpaMJB_Y2	2_14264	10	9050326	0.00024276	3.61482	0.04561	Not significant at both BF and FDR
stgrpaMJB_Y2	2_41749	10	15358607	0.00024285	3.61466	0.04561	Not significant at both BF and FDR
stgrpaMJB_Y1	2_21373	7	28637854	0.00024293	3.61452	0.04578	Not significant at both BF and FDR
stgrpaMJB_Y1	2_21416	7	20940111	0.00024331	3.61384	0.04578	Not significant at both BF and FDR
stgrpaMJB_Y2	2_01669	7	20809126	0.00024344	3.61361	0.0456	Not significant at both BF and FDR
stgrpaMJB_Y2	2_31793	7	20810660	0.00024344	3.61361	0.0456	Not significant at both BF and FDR
stgrpaMJB_Y2	2_09762	7	20828965	0.00024344	3.61361	0.0456	Not significant at both BF and FDR
stgrpaMJB_Y2	2_20761	7	20869834	0.00024344	3.61361	0.0456	Not significant at both BF and FDR
stgrpaMJB_Y2	2_20762	7	20870672	0.00024344	3.61361	0.0456	Not significant at both BF and FDR
stgrpaMJB_Y1	2_34339	7	20924646	0.00024349	3.61352	0.04578	Not significant at both BF and FDR
stgrpaMJB_Y1	2_21335	7	28856182	0.00024363	3.61327	0.04577	Not significant at both BF and FDR
stgrpaMJB_Y1	2_08994	7	28882054	0.00024367	3.6132	0.04577	Not significant at both BF and FDR
strgscoreMD_Y1	2_04586	5	324586	0.00024386	3.61286	0.04719	Not significant at both BF and FDR
stgrpaMJB_Y1	2_41749	10	15358607	0.00024525	3.61039	0.04573	Not significant at both BF and FDR
stgrpaMJB_Y1	2_00111	11	32701764	0.00024545	3.61004	0.04573	Not significant at both BF and FDR
stgrpaMJB_Y1	2_14291	7	28789583	0.00024552	3.60991	0.04572	Not significant at both BF and FDR
stgrpaMJB_Y2	2_07765	7	22182841	0.0002456	3.60977	0.04555	Not significant at both BF and FDR
stgrpaMJB_Y2	2_40097	10	15322023	0.00024606	3.60896	0.04556	Not significant at both BF and FDR
stgrpaMJB_Y2	2_53070	10	6365064	0.00024608	3.60892	0.04561	Not significant at both BF and FDR
stgrpaMJB_Y2	2_41610	7	28779862	0.00024619	3.60873	0.04585	Not significant at both BF and FDR
stgrpaMJB_Y2	2_04301	10	15278125	0.0002466	3.60801	0.04552	Not significant at both BF and FDR
stgrpaMJB_Y2	2_25278	10	15675044	0.00024668	3.60787	0.04553	Not significant at both BF and FDR
stgrpaMJB_Y2	2_25506	7	19451302	0.0002467	3.60783	0.04552	Not significant at both BF and FDR
stgrpaMJB_Y1	2_53070	10	6365064	0.00024684	3.60758	0.04577	Not significant at both BF and FDR
strgscoreMJB_Y1	2_25383	6	31285785	0.00024772	3.60604	0.03775	Not significant at both BF and FDR
stgrpaMJB_Y2	2_30196	7	24504500	0.00024796	3.60562	0.04549	Not significant at both BF and FDR
stgrpaMJB_Y2	2_30197	7	24504747	0.00024796	3.60562	0.04549	Not significant at both BF and FDR
stgrpaMJB_Y1	2_23595	7	27752875	0.00024832	3.60499	0.04566	Not significant at both BF and FDR
stgrpaMJB_Y1	2_04301	10	15278125	0.00024849	3.60469	0.04566	Not significant at both BF and FDR
stgrpaMJB_Y1	2_40097	10	15322023	0.00024861	3.60448	0.04568	Not significant at both BF and FDR
stgrpaMJB_Y2	2_01315	10	15437493	0.00024868	3.60436	0.04548	Not significant at both BF and FDR
stgrpaMJB_Y2	2_01316	10	15435685	0.00024882	3.60411	0.04548	Not significant at both BF and FDR
stgrpaMJB_Y1	2_09095	7	28766044	0.00024915	3.60354	0.04565	Not significant at both BF and FDR
stgrpaMJB_Y2	2_42785	10	8795994	0.00025005	3.60197	0.04545	Not significant at both BF and FDR
stgrpaMJB_Y2	2_25045	10	8849811	0.00025005	3.60197	0.04545	Not significant at both BF and FDR
stgrpaMJB_Y2	2_01399	10	8858253	0.00025005	3.60197	0.04545	Not significant at both BF and FDR
stgrpaMJB_Y2	2_01398	10	8858584	0.00025005	3.60197	0.04545	Not significant at both BF and FDR
stgrpaMJB_Y1	2_01315	10	15437493	0.00025018	3.60175	0.04562	Not significant at both BF and FDR
stgrpaMJB_Y1	2_05779	7	28795942	0.0002503	3.60154	0.04562	Not significant at both BF and FDR
stgrpaMJB_Y1	2_48107	7	28801117	0.0002503	3.60154	0.04562	Not significant at both BF and FDR
stgrpaMJB_Y1	2_01316	10	15435685	0.00025031	3.60152	0.04562	Not significant at both BF and FDR
stgrpaMJB_Y2	2_05778	7	28795391	0.00025033	3.60149	0.04544	Not significant at both BF and FDR
stgrpaMJB_Y2	2_45816	7	28817609	0.00025033	3.60149	0.04544	Not significant at both BF and FDR
stgrpaMJB_Y2	2_19675	7	28821143	0.00025033	3.60149	0.04544	Not significant at both BF and FDR
stgrpaMJB_Y2	2_19676	7	28821728	0.00025033	3.60149	0.04544	Not significant at both BF and FDR
stgrpaMJB_Y2	2_05626	7	28843044	0.00025033	3.60149	0.04544	Not significant at both BF and FDR
stgrpaMJB_Y2	2_21322	7	28848381	0.00025033	3.60149	0.04544	Not significant at both BF and FDR
stgrpaMJB_Y2	2_51055	7	28742736	0.00025098	3.60036	0.04542	Not significant at both BF and FDR
stgrpaMJB_Y2	2_09118	7	28750393	0.00025098	3.60036	0.04542	Not significant at both BF and FDR
stgrpaMJB_Y1	2_54422	7	28813080	0.00025101	3.60031	0.0456	Not significant at both BF and FDR
stgrpaMJB_Y1	2_12582	7	28828690	0.00025101	3.60031	0.0456	Not significant at both BF and FDR
stgrpaMJB_Y1	2_07896	7	28761799	0.00025103	3.60027	0.0456	Not significant at both BF and FDR
stgrpaMJB_Y2	1_0249	10	15674122	0.00025142	3.5996	0.04545	Not significant at both BF and FDR
stgrpaMJB_Y2	2_00608	7	28162816	0.00025147	3.59951	0.04542	Not significant at both BF and FDR
stgrpaMJB_Y2	2_34344	7	28199216	0.00025151	3.59944	0.04541	Not significant at both BF and FDR
stgrpaMJB_Y2	2_51780	7	28824938	0.00025166	3.59919	0.04541	Not significant at both BF and FDR
stgrpaMJB_Y1	2_01669	7	20809126	0.00025172	3.59908	0.04558	Not significant at both BF and FDR
stgrpaMJB_Y1	2_31793	7	20810660	0.00025172	3.59908	0.04558	Not significant at both BF and FDR
stgrpaMJB_Y1	2_09762	7	20828965	0.00025172	3.59908	0.04558	Not significant at both BF and FDR
stgrpaMJB_Y1	2_20761	7	20869834	0.00025172	3.59908	0.04558	Not significant at both BF and FDR
stgrpaMJB_Y1	2_20762	7	20870672	0.00025172	3.59908	0.04558	Not significant at both BF and FDR
stgrpaMJB_Y1	2_38269	3	17917781	0.00025201	3.59858	0.04558	Not significant at both BF and FDR
stgrpaMJB_Y1	2_46678	7	28862368	0.00025209	3.59844	0.04558	Not significant at both BF and FDR
stgrpaMJB_Y2	2_09117	7	28752362	0.00025224	3.59819	0.0454	Not significant at both BF and FDR
stgrpaMJB_Y2	2_05172	7	28888381	0.00025224	3.59819	0.0454	Not significant at both BF and FDR
stgrpaMJB_Y2	2_33542	7	28207766	0.00025257	3.59762	0.04539	Not significant at both BF and FDR
stgrpaMJB_Y2	1_1392	7	28221561	0.00025257	3.59762	0.04539	Not significant at both BF and FDR
stgrpaMJB_Y2	2_27817	7	28222314	0.00025257	3.59762	0.04539	Not significant at both BF and FDR
stgrpaMJB_Y2	2_38269	3	17917781	0.00025262	3.59753	0.04539	Not significant at both BF and FDR
stgrpaMJB_Y2	2_45738	3	36349997	0.00025281	3.59721	0.04552	Not significant at both BF and FDR
stgrpaMJB_Y2	2_04105	7	28968032	0.00025307	3.59676	0.04538	Not significant at both BF and FDR
stgrpaMJB_Y2	2_04104	7	28968696	0.00025307	3.59676	0.04538	Not significant at both BF and FDR
stgrpaMJB_Y2	2_52169	7	28182900	0.00025385	3.59542	0.04536	Not significant at both BF and FDR
stgrpaMJB_Y2	2_24368	7	28186972	0.00025385	3.59542	0.04536	Not significant at both BF and FDR
stgrpaMJB_Y2	2_03491	7	29148690	0.0002539	3.59534	0.04536	Not significant at both BF and FDR
stgrpaMJB_Y1	2_21741	10	8986602	0.00025393	3.59529	0.04554	Not significant at both BF and FDR
stgrpaMJB_Y1	2_14265	10	9050082	0.00025393	3.59529	0.04554	Not significant at both BF and FDR
stgrpaMJB_Y1	2_25278	10	15675044	0.00025436	3.59455	0.04553	Not significant at both BF and FDR
stgrpaMJB_Y2	2_09466	7	28374356	0.00025439	3.5945	0.04535	Not significant at both BF and FDR
stgrpaMJB_Y2	2_09465	7	28375747	0.00025452	3.59428	0.04535	Not significant at both BF and FDR
stgrpaMJB_Y2	1_0687	7	24554459	0.000255	3.59346	0.04534	Not significant at both BF and FDR
stgrpaMJB_Y2	2_07724	7	24554459	0.000255	3.59346	0.04534	Not significant at both BF and FDR
stgrpaMJB_Y2	2_20248	7	24593709	0.000255	3.59346	0.04534	Not significant at both BF and FDR
stgrpaMJB_Y2	2_00696	7	24614915	0.000255	3.59346	0.04534	Not significant at both BF and FDR
stgrpaMJB_Y2	2_06891	11	29503252	0.00025545	3.59269	0.04533	Not significant at both BF and FDR
stgrpaMJB_Y2	2_12962	7	27765036	0.00025587	3.59198	0.04532	Not significant at both BF and FDR
stgrpaMJB_Y2	2_29618	7	20847377	0.00025607	3.59164	0.04762	Not significant at both BF and FDR
stgrpaMJB_Y2	2_07658	10	15630799	0.00025631	3.59123	0.04531	Not significant at both BF and FDR
stgrpaMJB_Y2	2_46704	10	15716895	0.00025631	3.59123	0.04531	Not significant at both BF and FDR
stgrpaMJB_Y2	2_48848	10	15789435	0.00025631	3.59123	0.04531	Not significant at both BF and FDR
stgrpaMJB_Y2	2_05170	7	28906444	0.0002565	3.59091	0.0453	Not significant at both BF and FDR
stgrpaMJB_Y2	2_02874	7	29004588	0.00025715	3.58981	0.04529	Not significant at both BF and FDR
stgrpaMJB_Y1	1_0687	7	24554459	0.00025804	3.58831	0.04544	Not significant at both BF and FDR
stgrpaMJB_Y1	2_07724	7	24554459	0.00025804	3.58831	0.04544	Not significant at both BF and FDR
stgrpaMJB_Y1	2_20248	7	24593709	0.00025804	3.58831	0.04544	Not significant at both BF and FDR
stgrpaMJB_Y1	2_00696	7	24614915	0.00025804	3.58831	0.04544	Not significant at both BF and FDR
stgrpaMJB_Y2	2_20724	7	28425019	0.00025826	3.58794	0.04526	Not significant at both BF and FDR
strgscoreMJB_Y1	2_50233	5	9430924	0.00025859	3.58739	0.03752	Not significant at both BF and FDR
stgrpaMJB_Y2	2_04953	7	28150895	0.00025896	3.58677	0.04527	Not significant at both BF and FDR
stgrpaMJB_Y2	2_43094	7	21450377	0.00025904	3.58663	0.0453	Not significant at both BF and FDR
stgrpaMJB_Y2	2_22787	3	39508220	0.00025922	3.58633	0.04525	Not significant at both BF and FDR
stgrpaMJB_Y1	2_30196	7	24504500	0.00025932	3.58616	0.04542	Not significant at both BF and FDR
stgrpaMJB_Y1	2_30197	7	24504747	0.00025932	3.58616	0.04542	Not significant at both BF and FDR
stgrpaMJB_Y2	2_00368	7	28312399	0.00025932	3.58616	0.04524	Not significant at both BF and FDR
stgrpaMJB_Y2	2_05566	7	29173991	0.00025933	3.58615	0.04524	Not significant at both BF and FDR
stgrpaMJB_Y2	2_09511	7	28934714	0.0002594	3.58603	0.04524	Not significant at both BF and FDR
stgrpaMJB_Y1	2_39520	10	8876943	0.00025946	3.58593	0.04542	Not significant at both BF and FDR
stgrpaMJB_Y1	2_50865	10	9086211	0.00025946	3.58593	0.04542	Not significant at both BF and FDR
stgrpaMJB_Y2	2_23334	7	28860661	0.00025953	3.58581	0.04524	Not significant at both BF and FDR
stgrpaMJB_Y2	2_07713	7	21432050	0.00025966	3.58559	0.04523	Not significant at both BF and FDR
stgrpaMJB_Y2	2_29625	7	21439168	0.00025966	3.58559	0.04523	Not significant at both BF and FDR
stgrpaMJB_Y2	2_29624	7	21439466	0.00025966	3.58559	0.04523	Not significant at both BF and FDR
stgrpaMJB_Y1	1_0249	10	15674122	0.00025978	3.58539	0.04544	Not significant at both BF and FDR
stgrpaMJB_Y1	2_20967	10	9066862	0.00025987	3.58524	0.04541	Not significant at both BF and FDR
stgrpaMJB_Y2	2_07148	3	43786459	0.0002599	3.58519	0.03643	Not significant at both BF and FDR
stgrpaMJB_Y2	2_52424	7	25676410	0.00026003	3.58498	0.04523	Not significant at both BF and FDR
strgscoreMJB_Y1	2_08142	9	782743	0.00026028	3.58456	0.03749	Not significant at both BF and FDR
stgrpaMJB_Y1	2_42291	10	8936050	0.00026063	3.58398	0.04539	Not significant at both BF and FDR
stgrpaMJB_Y1	2_14264	10	9050326	0.00026063	3.58398	0.04539	Not significant at both BF and FDR
stgrpaMJB_Y2	2_00882	11	30039006	0.00026113	3.58314	0.04521	Not significant at both BF and FDR
stgrpaMJB_Y1	2_52424	7	25676410	0.00026128	3.58289	0.04538	Not significant at both BF and FDR
stgrpaMJB_Y2	2_12181	7	39484597	0.00026165	3.58228	0.04519	Not significant at both BF and FDR
stgrpaMJB_Y2	2_12180	7	39485251	0.00026165	3.58228	0.04519	Not significant at both BF and FDR
stgrpaMJB_Y2	2_09175	11	33430531	0.00026187	3.58191	0.04519	Not significant at both BF and FDR
stgrpaMJB_Y2	2_34608	7	40117419	0.00026216	3.58143	0.04518	Not significant at both BF and FDR
stgrpaMJB_Y1	2_00608	7	28162816	0.00026226	3.58127	0.04536	Not significant at both BF and FDR
stgrpaMJB_Y1	2_41610	7	28779862	0.00026242	3.581	0.04567	Not significant at both BF and FDR
stgrpaMJB_Y2	2_38185	10	8782441	0.00026384	3.57866	0.04527	Not significant at both BF and FDR
stgrpaMJB_Y2	2_38186	10	8789797	0.00026384	3.57866	0.04527	Not significant at both BF and FDR
stgrpaMJB_Y1	2_07658	10	15630799	0.00026399	3.57841	0.04532	Not significant at both BF and FDR
stgrpaMJB_Y1	2_46704	10	15716895	0.00026399	3.57841	0.04532	Not significant at both BF and FDR
stgrpaMJB_Y1	2_48848	10	15789435	0.00026399	3.57841	0.04532	Not significant at both BF and FDR
[truncated: 247,063+ more rows]

## Sheet: Significant_SNP_FarmCPU_rmvp
Trait	Environment	SNP	CHROM	POS	REF	ALT	MAF	Effect	SE	FarmCPU
stgrpa	Malam madori_Y1	2_37430	1	350135	A	G	0.00549451	-0.49766	0.0476012	2.2438e-22
stgrpa	Malam madori_Y1	2_36141	1	1646231	A	G	0.00824176	0.0512623	0.0167626	2.14342e-24
stgrpa	Malam madori_Y1	2_35720	3	4505546	C	A	0.00549451	-0.48602	0.0279456	9.86922e-62
stgrpa	Malam madori_Y1	2_38522	3	10496255	A	C	0.00549451	-0.47526	0.0293759	1.83896e-57
stgrpa	Malam madori_Y1	2_13673	3	36572297	T	C	0.00549451	-0.49766	0.0476012	2.2438e-22
stgrpa	Malam madori_Y1	2_12599	3	36608099	C	T	0.00549451	-0.49766	0.0476012	2.2438e-22
stgrpa	Malam madori_Y1	2_23014	3	36624985	C	T	0.00549451	-0.49766	0.0476012	2.2438e-22
stgrpa	Malam madori_Y1	2_23015	3	36625465	T	C	0.00549451	-0.49766	0.0476012	2.2438e-22
stgrpa	Malam madori_Y1	2_28399	3	54637093	A	G	0.00549451	-0.473732	0.0240097	6.49868e-74
stgrpa	Malam madori_Y1	2_16296	5	70786	C	A	0.00549451	-0.49766	0.0476012	2.2438e-22
stgrpa	Malam madori_Y1	2_36771	5	95434	G	T	0.00549451	-0.49766	0.0476012	2.2438e-22
stgrpa	Malam madori_Y1	2_28499	7	2520799	G	A	0.00274725	-0.494902	0.0302497	4.31392e-54
stgrpa	Malam madori_Y1	2_48845	7	10023387	C	T	0.00549451	-0.49766	0.0476012	2.2438e-22
stgrpa	Malam madori_Y1	2_38601	7	10133200	C	A	0.00137363	-1.00144	0.0448896	3.88604e-81
stgrpa	Malam madori_Y1	2_30462	8	13403640	C	T	0.0192308	0.0588371	0.0124239	7.93742e-09
stgrpa	Malam madori_Y1	2_52229	9	16035773	G	A	0.0178571	-0.0603875	0.0112272	1.39637e-07
stgrpa	Malam madori_Y1	2_18160	9	16062849	A	G	0.0178571	-0.0603875	0.0112272	1.39637e-07
stgrpa	Malam madori_Y1	2_18161	9	16063494	G	A	0.0178571	-0.0603875	0.0112272	1.39637e-07
stgrpa	Malam madori_Y1	2_35382	9	42554771	G	A	0.00549451	-0.233084	0.0241047	1.66334e-28
stgrpa	Malam madori_Y1	2_53807	9	43063461	C	A	0.00549451	-0.188657	0.0229346	2.15763e-35
stgrpa	Malam madori_Y1	2_34888	10	34117107	A	C	0.00549451	-0.154567	0.0208251	4.14051e-16
stgrpa	Malam madori_Y1	2_54322	11	2694187	C	A	0.0288462	0.130243	0.0230173	3.2393e-08
stgrpa	Minjibir_Y1	2_50774	1	17480564	T	C	0.0684932	0.0988158	0.0212852	2.78632e-07
stgrpa	Minjibir_Y1	2_36201	2	27113774	T	C	0.00273973	-0.497301	0.0738106	9.13108e-13
stgrpa	Minjibir_Y1	2_52056	3	20622076	T	C	0.0109589	-0.313032	0.0622536	6.13433e-08
stgrpa	Minjibir_Y1	2_25467	4	42278262	A	G	0.0219178	0.204092	0.0354534	1.38392e-09
stgrpa	Minjibir_Y1	2_35525	5	44343594	G	T	0.00821918	-0.202256	0.0435387	5.98331e-11
stgrpa	Minjibir_Y1	2_36864	8	907840	T	C	0.00273973	-0.472074	0.0736886	2.78057e-11
stgrpa	Minjibir_Y1	1_0861	10	2112789	A	G	0.0164384	0.220314	0.0488578	2.61178e-07
stgrpa	Minjibir_Y2	2_36201	2	27113774	T	C	0.0027248	-0.480771	0.0785364	8.04709e-11
stgrpa	Minjibir_Y2	2_22335	3	18829871	A	G	0.0354223	-0.150367	0.0277198	9.68605e-09
stgrpa	Minjibir_Y2	2_52056	3	20622076	T	C	0.0108992	-0.37176	0.056828	5.70467e-12
stgrpa	Minjibir_Y2	2_35525	5	44343594	G	T	0.00817439	-0.190153	0.0454162	4.67659e-11
stgrpa	Minjibir_Y2	2_36894	5	47965493	C	T	0.00544959	0.485047	0.0923909	2.69498e-07
stgrpa	Minjibir_Y2	2_36864	8	907840	T	C	0.0027248	-0.468032	0.0783594	1.05417e-09
stgrpa	Minjibir_Y2	1_0861	10	2112789	A	G	0.0163488	0.204934	0.0443159	1.25813e-08
stgrpa	Minjibir_Y2	2_55317	10	40653744	T	C	0.0163488	0.218252	0.0424992	7.63123e-09
strgscore	combined	2_10939	11	1853914	G	A	0.030137	-0.227011	0.0441478	6.49667e-09
strgscore	Malam madori_Y1	2_39077	1	8922190	T	C	0.407713	-0.119042	0.0225704	7.94764e-09
strgscore	Malam madori_Y1	2_39796	4	32096449	C	T	0.327824	0.079212	0.0179858	7.57736e-07
strgscore	Malam madori_Y1	2_22941	8	35485768	G	A	0.217631	-0.129505	0.0217034	1.72809e-10
strgscore	Malam madori_Y1	2_10939	11	1853914	G	A	0.030303	-0.27446	0.0539155	5.3765e-08
